# Supplementary material for: Exploiting the noise: improving biomarkers with ensembles of data analysis methodologies
Source: Genome Med. 2012 Nov 12;4(11):84. doi: 10.1186/gm385 (PMC3580418; doi:10.1186/gm385)
Supplement: Additional file 3 — Clinical information and good/poor classification for the six-gene classifier in each of the pre-processing methods in the Director's Challenge datasets. [file gm385-S3.XLS]

## Sheet: Supplementary Table S4
						RMA	RMA	RMA	RMA	GCRMA	GCRMA	GCRMA	GCRMA	MAS5	MAS5	MAS5	MAS5	MAS5	MAS5	MAS5	MAS5	MBEI	MBEI	MBEI	MBEI	MBEI	MBEI	MBEI	MBEI
						Default	Default	Alternative	Alternative	Default	Default	Alternative	Alternative	Default	Default	Alternative	Alternative	Default	Default	Alternative	Alternative	Default	Default	Alternative	Alternative	Default	Default	Alternative	Alternative
						Seperate	Merged	Seperate	Merged	Seperate	Merged	Seperate	Merged	Seperate	Merged	Seperate	Merged	Seperate	Merged	Seperate	Merged	Seperate	Merged	Seperate	Merged	Seperate	Merged	Seperate	Merged
						Log2	Log2	Log2	Log2	Log2	Log2	Log2	Log2	Log2	Log2	Log2	Log2	Normal	Normal	Normal	Normal	Log2	Log2	Log2	Log2	Normal	Normal	Normal	Normal
Patient ID	site	Stage	Sex	Survival time [years]	Survival status																									# times patient assigned to bad prognosis group
CL2004110909AA	DFCI	1B	F	9.16667	0	good	good	NA	NA	good	NA	good	NA	good	good	good	good	good	good	good	good	good	good	good	good	good	good	good	good	0
CL2004111002AA	DFCI	1B	F	8.16667	0	good	poor	NA	poor	NA	poor	good	poor	good	NA	good	good	poor	poor	poor	poor	NA	poor	good	NA	poor	poor	poor	poor	13
CL2004111003AA	DFCI	1B	M	9.16667	0	NA	poor	poor	poor	good	good	good	good	good	good	good	good	poor	poor	poor	poor	NA	NA	poor	poor	NA	poor	NA	poor	11
CL20041110100AA	DFCI	1B	M	5.5	0	good	poor	good	NA	good	good	good	good	good	good	good	good	NA	poor	NA	NA	good	NA	good	good	NA	poor	good	NA	3
CL20041110102AA	DFCI	2B	F	2.41667	1	poor	poor	poor	poor	poor	poor	poor	poor	poor	poor	poor	poor	poor	poor	poor	poor	poor	poor	poor	poor	poor	poor	poor	poor	24
CL20041110103AA	DFCI	1B	M	0.583333	1	good	NA	NA	NA	good	good	NA	NA	NA	NA	NA	NA	good	NA	NA	NA	NA	NA	NA	NA	good	NA	NA	NA	0
CL20041110104AA	DFCI	1A	F	4.41667	0	good	NA	good	good	good	NA	good	NA	good	NA	good	NA	good	NA	good	good	good	NA	good	good	NA	good	good	good	0
CL20041110107AA	DFCI	1A	F	5.25	0	good	good	good	good	good	good	good	good	good	good	good	good	good	good	good	good	good	good	good	good	good	good	good	good	0
CL20041110108AA	DFCI	1B	M	1.91667	0	good	good	good	NA	good	NA	good	NA	good	good	good	NA	good	good	good	good	good	good	good	good	good	good	good	good	0
CL20041110109AA	DFCI	1B	F	5.16667	0	NA	poor	NA	poor	good	NA	NA	poor	good	poor	good	poor	poor	poor	poor	poor	poor	poor	poor	poor	good	NA	good	NA	13
CL2004111010AA	DFCI	1B	M	6.58333	1	good	good	good	good	good	good	good	good	good	good	good	NA	good	good	good	good	good	good	good	good	good	good	good	good	0
CL20041110110AA	DFCI	2B	F	0.583333	1	NA	poor	poor	poor	good	good	NA	poor	good	good	good	NA	NA	good	NA	poor	good	good	NA	poor	good	NA	NA	poor	7
CL20041110111AA	DFCI	1B	M	2.16667	0	good	good	good	good	good	good	good	good	good	good	good	good	good	good	good	good	good	good	good	good	good	good	good	good	0
CL2004111013AA	DFCI	1B	M	8.91667	0	good	good	good	good	good	good	good	good	good	good	good	good	good	NA	good	good	good	NA	good	good	good	good	good	good	0
CL2004111017AA	DFCI	1B	F	0.5	1	good	NA	NA	poor	poor	poor	poor	poor	good	poor	NA	poor	NA	NA	NA	poor	good	good	good	good	poor	poor	poor	poor	12
CL2004111018AA	DFCI	1B	M	8.75	0	good	good	good	good	good	good	good	good	good	good	good	good	good	good	good	good	good	good	good	good	good	good	good	good	0
CL2004111022AA	DFCI	1B	M	2.08333	1	good	good	good	good	good	good	good	good	good	good	good	good	good	good	good	good	good	good	good	good	good	good	good	good	0
CL2004111033AA	DFCI	2A	F	7.91667	1	good	poor	good	poor	poor	poor	poor	poor	NA	poor	good	poor	NA	poor	NA	poor	good	good	good	good	NA	poor	good	NA	11
CL2004111038AA	DFCI	2B	M	1.08333	1	good	good	good	good	good	good	good	good	good	good	good	good	good	good	good	good	good	good	good	good	good	good	good	good	0
CL2004111040AA	DFCI	1B	M	3.16667	1	good	NA	good	good	good	good	good	good	good	good	good	good	good	good	good	good	good	good	good	good	good	good	good	good	0
CL2004111041AA	DFCI	1B	M	1.25	1	good	good	good	good	good	good	good	good	good	good	good	good	good	good	good	good	good	good	good	good	good	good	good	good	0
CL2004111042AA	DFCI	1B	F	8	0	good	good	good	good	good	good	good	good	good	good	good	good	NA	NA	NA	NA	good	good	NA	poor	good	good	good	good	1
CL2004111043AA	DFCI	1A	M	3.08333	1	good	good	good	good	good	good	good	good	good	good	good	good	good	good	good	good	good	good	good	good	good	good	good	good	0
CL2004111044AA	DFCI	1B	F	7.25	0	good	good	good	good	good	good	good	good	good	good	good	good	NA	poor	good	NA	poor	poor	good	poor	good	good	good	good	4
CL2004111045AA	DFCI	2B	M	1.08333	1	good	good	good	good	good	good	good	good	good	good	good	good	good	good	good	good	good	good	good	good	good	good	good	good	0
CL2004111046AA	DFCI	1B	M	5.91667	1	good	good	good	good	good	good	good	good	good	good	good	good	good	good	good	good	good	good	good	good	good	good	good	good	0
CL2004111048AA	DFCI	2B	F	6.16667	0	NA	poor	NA	poor	good	good	good	good	good	good	good	good	good	good	good	good	good	good	good	good	good	good	good	good	2
CL2004111097AA	DFCI	1B	M	6.33333	0	poor	poor	poor	poor	poor	poor	poor	poor	NA	poor	poor	poor	good	good	good	NA	good	good	good	good	poor	poor	poor	poor	15
CL2004111098AA	DFCI	1A	F	2.83333	1	good	good	good	good	good	good	good	good	good	good	good	good	good	good	good	good	good	good	good	good	good	good	good	good	0
CL20041116112AA	DFCI	1B	F	3.33333	0	good	good	good	good	good	NA	good	NA	good	good	good	NA	good	good	good	good	good	good	good	good	good	good	good	good	0
CL20041116113AA	DFCI	1B	M	2.5	0	good	good	good	good	good	good	good	good	good	good	good	good	good	good	good	good	good	good	good	good	good	good	good	good	0
CL20041116114AA	DFCI	1B	M	3.33333	0	good	good	good	good	good	good	good	good	good	good	good	good	good	good	NA	NA	good	good	good	good	NA	NA	NA	NA	0
CL20041116126AA	DFCI	1B	F	7.08333	0	poor	poor	poor	poor	poor	poor	poor	poor	poor	poor	poor	poor	poor	poor	poor	poor	good	good	NA	poor	poor	poor	poor	poor	21
CL20041116127AA	DFCI	1B	M	7.33333	0	good	good	good	good	good	good	good	good	good	good	good	good	good	good	good	good	good	good	good	good	good	good	good	good	0
CL20041116134AA	DFCI	2B	M	0.75	1	good	good	good	NA	good	good	good	good	good	good	good	good	NA	NA	NA	NA	NA	poor	NA	poor	good	good	good	NA	2
CL20041116136AA	DFCI	2B	F	0.75	1	good	good	good	good	good	good	good	good	good	good	good	good	good	good	good	good	good	good	good	good	good	good	good	good	0
CL20041116156AA	DFCI	2B	M	5.33333	0	good	NA	NA	poor	NA	NA	NA	poor	NA	NA	NA	NA	good	good	NA	poor	good	good	good	poor	NA	poor	poor	poor	7
CL20041119167AA	DFCI	1B	F	4.91667	0	good	good	good	good	good	good	good	good	good	good	good	good	good	good	good	good	good	NA	good	good	good	good	good	good	0
CL20041119175AA	DFCI	2B	M	6.16667	1	good	good	good	good	good	good	good	good	good	good	good	good	good	good	good	good	good	good	good	good	good	good	good	good	0
CL20041119179AA	DFCI	1A	M	7	0	good	good	good	good	good	NA	good	NA	good	NA	good	NA	good	good	good	good	good	good	good	good	good	good	good	good	0
CL20041119180AA	DFCI	1B	M	1.5	1	good	good	good	good	good	good	good	NA	good	NA	good	poor	good	good	good	good	good	good	good	good	good	good	good	good	1
CL20041119181AA	DFCI	2A	F	2.08333	1	good	poor	NA	poor	NA	NA	poor	poor	good	poor	NA	poor	good	NA	good	NA	good	NA	good	NA	NA	poor	NA	poor	8
CL20041119182AA	DFCI	1A	M	6.66667	0	poor	poor	poor	poor	NA	NA	NA	poor	good	poor	good	poor	poor	poor	poor	poor	NA	poor	good	good	poor	poor	poor	poor	16
CL20041119183AA	DFCI	2B	M	1	1	poor	poor	poor	poor	poor	poor	poor	poor	poor	poor	poor	poor	poor	poor	poor	poor	poor	poor	poor	poor	poor	poor	poor	poor	24
CL20041119184AA	DFCI	1B	F	2.66667	0	good	good	good	good	good	good	good	good	good	good	good	good	good	good	good	good	good	good	good	good	good	good	good	good	0
CL20041119185AA	DFCI	1B	F	8.75	0	good	good	good	good	good	NA	good	good	good	good	good	good	good	good	good	good	good	good	good	good	good	good	good	good	0
CL20041119186AA	DFCI	2B	M	6.75	0	poor	poor	poor	poor	poor	poor	NA	poor	good	poor	good	NA	poor	poor	poor	poor	poor	poor	good	poor	poor	poor	poor	poor	19
CL20041119187AA	DFCI	1B	M	6.25	0	good	NA	good	good	good	good	good	good	good	good	good	good	good	good	good	good	good	good	good	good	good	good	good	good	0
CL20041119190AA	DFCI	1B	M	8.08333	0	good	good	good	good	good	good	good	good	good	good	good	good	good	good	good	good	good	good	good	good	good	good	good	good	0
CL20041119191AA	DFCI	2B	M	1.5	1	poor	poor	poor	poor	good	NA	good	NA	good	NA	good	NA	poor	poor	poor	poor	good	NA	good	good	NA	poor	NA	poor	10
CL20041119192AA	DFCI	1B	M	2.66667	1	good	good	good	good	NA	poor	NA	poor	good	good	good	good	NA	NA	NA	NA	good	good	good	good	good	poor	good	poor	4
CL20041119194AA	DFCI	2B	M	0.833333	1	good	good	good	NA	good	good	good	good	good	good	good	good	good	good	good	good	good	good	good	good	good	good	good	good	0
CL2005060326AA	DFCI	1B	F	7.5	0	good	good	good	good	good	good	good	good	good	good	good	good	good	good	good	good	good	good	good	good	good	good	good	good	0
CL2005060327AA	DFCI	2B	M	0.666667	1	NA	poor	poor	poor	NA	poor	NA	poor	NA	NA	NA	NA	poor	poor	poor	poor	good	NA	good	good	poor	poor	poor	poor	13
CL2005060328AA	DFCI	1B	F	7.5	0	good	good	good	NA	good	NA	good	NA	good	good	good	good	good	NA	NA	NA	good	good	good	NA	good	good	good	NA	0
CL2005060329AA	DFCI	1B	F	7.08333	0	good	good	good	good	good	good	good	good	good	good	good	good	good	good	good	good	good	good	good	good	good	good	good	good	0
CL2005060332AA	DFCI	2B	M	0.333333	1	poor	poor	NA	poor	NA	poor	NA	NA	good	NA	good	good	poor	poor	poor	poor	poor	poor	poor	poor	poor	poor	poor	poor	16
CL2005060333AA	DFCI	2B	F	5.91667	1	good	good	good	good	good	good	good	good	good	good	good	good	good	good	good	good	good	good	good	good	good	good	good	good	0
CL2005060334AA	DFCI	1B	M	3	1	good	NA	good	NA	good	NA	good	good	good	good	good	good	good	NA	good	NA	good	good	good	good	good	good	good	good	0
CL2005060336AA	DFCI	1B	F	5.41667	1	good	good	good	NA	good	NA	good	good	good	good	good	good	poor	poor	poor	poor	good	poor	good	good	good	good	good	NA	5
CL2005060337AA	DFCI	2A	M	5.33333	1	good	good	good	good	good	good	good	good	NA	good	good	good	good	good	good	good	good	good	good	good	good	good	good	good	0
CL2005060338AA	DFCI	1B	F	0.75	1	NA	poor	NA	poor	good	good	good	NA	good	good	good	NA	good	good	good	NA	good	good	good	good	good	poor	NA	NA	3
CL2005060339AA	DFCI	1B	F	8.08333	0	NA	poor	poor	poor	good	good	good	good	good	good	good	good	poor	poor	poor	poor	poor	poor	poor	poor	poor	poor	poor	poor	15
CL2005060340AA	DFCI	1B	M	5.66667	0	poor	poor	poor	poor	good	NA	good	poor	NA	poor	good	poor	poor	poor	NA	poor	poor	poor	good	poor	poor	poor	poor	poor	17
CL2005060341AA	DFCI	2B	M	0.916667	1	poor	poor	NA	poor	NA	NA	NA	NA	good	NA	good	NA	NA	poor	NA	NA	good	poor	good	poor	NA	poor	NA	NA	7
CL2005060342AA	DFCI	1B	F	5.25	0	poor	poor	NA	poor	NA	NA	NA	NA	NA	NA	NA	NA	NA	poor	poor	poor	NA	poor	NA	poor	poor	poor	poor	poor	12
CL2005060343AA	DFCI	2A	M	3.66667	1	good	good	good	good	good	good	good	good	good	good	good	good	good	good	good	good	good	good	good	good	good	good	good	good	0
CL2005060344AA	DFCI	1B	F	4.58333	0	poor	poor	poor	poor	poor	poor	poor	poor	NA	poor	poor	poor	poor	poor	poor	poor	good	good	NA	good	poor	poor	poor	poor	19
CL2005060345AA	DFCI	2A	M	3.33333	0	good	good	good	good	good	good	good	good	good	good	good	good	good	good	good	good	good	good	good	good	good	good	good	good	0
CL2005060346AA	DFCI	1B	M	3	0	good	good	good	good	good	NA	good	NA	good	good	good	NA	good	good	good	good	good	good	good	good	good	good	good	good	0
CL2005060348AA	DFCI	2B	M	7.91667	0	poor	poor	poor	poor	NA	poor	NA	poor	good	good	good	NA	good	good	NA	NA	good	good	good	good	poor	poor	poor	poor	10
CL2005060349AA	DFCI	2A	M	6.16667	0	good	good	good	good	good	good	good	good	good	good	good	good	good	NA	good	good	good	NA	good	good	good	NA	good	good	0
CL2005060350AA	DFCI	2B	F	4.75	1	good	good	good	good	good	good	good	good	NA	good	good	good	good	good	good	good	good	good	good	good	good	good	good	good	0
CL2005060351AA	DFCI	1A	F	4.66667	1	good	good	good	good	good	NA	good	NA	good	good	good	good	good	good	good	good	good	good	good	good	good	good	good	good	0
CL2005060352AA	DFCI	2B	M	4	0	poor	poor	poor	poor	good	good	good	NA	good	good	good	NA	NA	NA	poor	poor	good	good	good	poor	good	good	poor	NA	8
CL2005060353AA	DFCI	1B	F	4.08333	0	good	good	good	good	good	good	good	good	good	good	good	good	good	good	good	good	good	good	good	good	good	good	good	good	0
CL2005060354AA	DFCI	1A	M	2.33333	0	good	good	good	good	NA	NA	good	NA	good	poor	good	poor	good	good	good	good	good	good	good	good	good	good	good	good	2
CL2005060355AA	DFCI	1B	F	3	0	good	good	good	good	good	good	good	good	good	good	good	good	good	good	good	good	good	good	NA	NA	good	good	good	good	0
CL2005060356AA	DFCI	1A	F	3.33333	0	NA	poor	NA	poor	NA	poor	poor	poor	good	poor	good	poor	good	good	good	good	good	good	good	good	poor	poor	poor	poor	11
CL2005060357AA	DFCI	1B	M	3.08333	0	good	good	good	good	good	good	good	good	good	good	good	good	good	good	good	good	good	NA	good	good	good	good	good	good	0
CL2005060358AA	DFCI	1A	F	3.33333	0	NA	good	NA	NA	good	good	good	good	good	good	good	NA	good	good	good	good	good	good	good	good	good	good	good	good	0
CL2005060360AA	DFCI	1A	F	1.91667	1	good	good	good	good	good	good	good	good	good	good	good	good	good	good	good	good	good	good	good	good	good	good	good	good	0
Moff.0130D	HLM	1B	F	3.745	1	good	good	good	good	good	good	good	good	good	good	NA	good	good	good	good	good	good	good	good	good	good	good	good	good	0
Moff.0142C	HLM	1B	M	12.515	0	poor	NA	poor	poor	poor	NA	poor	NA	poor	poor	poor	poor	NA	NA	NA	poor	NA	NA	NA	NA	poor	NA	poor	NA	12
Moff.0170D	HLM	3A	M	1.51667	1	NA	NA	NA	good	good	good	good	good	good	good	good	good	good	good	good	good	good	good	good	good	NA	good	NA	good	0
Moff.0184A	HLM	1B	M	2.89667	1	poor	poor	poor	good	NA	good	NA	good	NA	good	NA	good	poor	poor	good	NA	poor	poor	good	good	poor	poor	poor	good	10
Moff.0291A	HLM	3A	M	1.28917	1	NA	good	poor	NA	poor	poor	poor	poor	poor	NA	poor	NA	good	good	good	good	good	good	good	good	NA	good	poor	good	8
Moff.0298B	HLM	2B	F	2.06167	1	poor	poor	good	good	poor	poor	poor	NA	poor	poor	poor	good	NA	poor	good	good	NA	NA	good	good	poor	poor	NA	NA	11
Moff.0404A	HLM	1B	F	1.65333	1	NA	poor	NA	poor	good	good	NA	good	good	good	NA	good	NA	NA	NA	poor	good	good	good	good	NA	NA	NA	NA	3
Moff.0480I	HLM	3B	M	0.7175	1	good	good	NA	good	good	good	NA	good	NA	good	poor	good	good	good	good	good	good	good	good	good	good	good	good	good	1
Moff.0516E	HLM	3A	F	0.0441667	1	good	good	good	good	good	good	good	good	good	good	good	good	good	good	good	good	good	good	good	good	good	good	good	good	0
Moff.0542F	HLM	2B	M	1.37417	1	good	good	good	good	good	good	good	good	good	good	good	good	good	good	good	good	good	good	good	good	good	good	good	good	0
Moff.0604H	HLM	3A	F	3.12917	1	good	good	good	good	good	good	NA	good	good	good	NA	good	good	good	good	good	good	good	good	good	good	good	good	good	0
Moff.0683H	HLM	NA	M	8.88167	0	poor	poor	poor	poor	poor	NA	NA	NA	NA	good	NA	good	poor	poor	poor	poor	poor	NA	NA	NA	poor	poor	poor	poor	14
Moff.0686G	HLM	1B	M	10.275	0	poor	poor	poor	NA	NA	good	NA	good	NA	good	NA	good	NA	NA	good	NA	good	good	good	good	poor	poor	poor	NA	6
Moff.0711B	HLM	2A	M	4.73333	1	poor	NA	NA	NA	NA	good	NA	good	NA	good	NA	NA	NA	NA	NA	NA	good	good	good	good	NA	good	good	good	1
Moff.0770K	HLM	2B	F	2.51	1	good	good	good	good	good	good	good	good	good	good	good	good	good	good	good	good	good	good	good	good	good	good	good	good	0
Moff.0928E	HLM	NA	F	1.11083	1	good	good	good	good	good	good	good	good	good	good	good	good	good	good	good	good	good	good	good	good	good	good	good	good	0
Moff.0936G	HLM	1A	F	8.8325	1	good	good	good	good	good	good	good	good	good	good	good	good	good	good	good	good	good	good	good	good	good	good	good	good	0
Moff.0978B	HLM	3A	F	6.62833	1	good	good	good	good	good	good	good	good	good	good	good	good	good	good	good	good	good	good	good	good	good	good	good	good	0
Moff.1221F	HLM	3B	F	3.70167	1	poor	poor	poor	poor	poor	poor	poor	poor	NA	NA	poor	NA	poor	poor	poor	poor	good	good	NA	NA	poor	poor	poor	poor	17
Moff.1276H	HLM	1B	M	1.73833	1	poor	NA	poor	NA	poor	poor	poor	poor	poor	NA	poor	poor	poor	poor	NA	poor	good	good	good	good	poor	NA	poor	NA	14
Moff.1300F	HLM	2B	M	2.3025	1	poor	NA	NA	good	NA	good	good	good	NA	good	NA	good	good	good	good	good	good	good	good	good	good	good	good	good	1
Moff.1343G	HLM	1B	M	6.18167	1	poor	NA	poor	NA	poor	NA	poor	poor	poor	NA	poor	NA	good	good	good	good	good	good	good	good	good	good	NA	good	7
Moff.1400H	HLM	1A	F	8	1	good	good	good	good	good	good	good	good	good	good	good	good	good	good	good	good	good	good	good	good	good	good	good	good	0
Moff.1473F	HLM	2A	F	3.44417	1	good	good	good	good	NA	good	poor	NA	poor	good	poor	NA	good	good	good	good	good	good	good	good	good	good	good	good	3
Moff.1477G	HLM	2B	M	0.470833	1	poor	poor	poor	poor	poor	poor	poor	poor	poor	poor	poor	poor	good	good	good	good	good	good	good	good	poor	NA	poor	NA	14
Moff.1487F	HLM	1B	M	0.0358333	1	poor	poor	poor	poor	poor	NA	poor	NA	NA	NA	poor	NA	poor	poor	poor	poor	poor	poor	poor	poor	poor	poor	poor	poor	19
Moff.1514K	HLM	1B	F	1.38	1	NA	good	NA	good	good	good	NA	good	good	good	NA	good	good	good	good	good	good	good	good	good	good	good	good	good	0
Moff.1576F	HLM	1A	M	5.10083	1	poor	poor	poor	poor	NA	NA	poor	NA	NA	NA	NA	NA	NA	NA	NA	poor	good	good	NA	NA	poor	poor	poor	poor	10
Moff.1734M	HLM	2B	F	8.70583	0	poor	NA	poor	poor	NA	good	NA	good	good	good	good	good	good	good	good	good	good	good	good	good	NA	good	NA	NA	3
Moff.1817G1	HLM	3A	F	0.745	1	poor	poor	NA	poor	poor	poor	poor	poor	poor	good	poor	NA	poor	poor	poor	poor	good	good	NA	NA	poor	poor	poor	poor	17
Moff.1835I	HLM	1B	F	5.88333	1	poor	poor	poor	poor	poor	NA	NA	NA	poor	poor	poor	good	poor	poor	NA	poor	poor	poor	good	good	poor	poor	poor	poor	17
Moff.1864H	HLM	3A	F	0.293333	1	poor	poor	poor	poor	poor	poor	poor	poor	poor	poor	poor	poor	poor	poor	poor	poor	good	NA	good	good	poor	poor	poor	poor	20
Moff.1883G	HLM	1B	F	1.46167	1	good	good	good	good	good	good	good	good	good	good	good	good	good	good	good	good	good	good	good	good	good	good	good	good	0
Moff.1888E	HLM	1B	F	2.29667	1	poor	poor	poor	poor	poor	poor	poor	poor	poor	poor	poor	poor	poor	poor	poor	poor	poor	poor	poor	poor	poor	poor	poor	poor	24
Moff.1903E	HLM	2B	M	1.36583	1	NA	NA	NA	NA	NA	NA	poor	NA	NA	NA	NA	NA	NA	poor	NA	poor	NA	good	NA	NA	poor	poor	poor	poor	7
Moff.1940G	HLM	2B	F	2.19833	1	poor	NA	good	good	poor	poor	poor	good	poor	NA	poor	NA	NA	NA	good	good	good	good	good	good	NA	good	good	good	6
Moff.2072G	HLM	1B	F	6.475	0	poor	poor	poor	poor	poor	poor	poor	poor	poor	poor	poor	poor	NA	poor	NA	poor	good	good	good	good	poor	poor	poor	poor	18
Moff.2186B	HLM	1A	M	7.84667	0	good	good	good	good	good	good	good	good	NA	good	good	good	good	good	good	good	good	good	good	good	good	good	good	good	0
Moff.2199G	HLM	1B	F	6.11667	0	poor	NA	poor	NA	NA	NA	NA	NA	NA	good	NA	good	good	NA	good	good	good	good	good	good	poor	NA	NA	NA	3
Moff.2219F	HLM	1B	M	3.77	1	poor	good	NA	good	NA	NA	NA	NA	good	good	good	good	good	good	good	good	good	good	good	good	NA	good	NA	good	1
Moff.2296D	HLM	1B	M	0.0025	1	good	good	good	good	good	good	good	good	good	good	good	good	good	good	good	good	good	good	good	good	good	good	good	good	0
Moff.2310K	HLM	1B	F	6.31083	1	good	good	good	good	good	good	good	good	good	good	good	good	good	good	good	good	good	good	good	good	good	good	good	good	0
Moff.2325E	HLM	1B	M	3.255	1	good	good	good	good	good	good	NA	good	NA	good	NA	good	good	good	good	good	good	good	good	good	good	good	good	good	0
Moff.2333J	HLM	3A	M	6.46667	1	good	good	good	NA	good	good	good	good	good	good	good	good	good	good	good	good	good	good	good	good	good	good	good	good	0
Moff.2352G	HLM	3A	M	0.189167	1	poor	poor	poor	poor	NA	NA	NA	NA	NA	good	NA	good	good	NA	good	NA	good	good	good	good	poor	poor	poor	poor	8
Moff.2362A	HLM	NA	M	7.03667	0	good	good	good	good	good	good	good	good	good	good	good	good	good	good	good	good	good	good	good	good	good	good	good	good	0
Moff.2366C	HLM	2B	M	3.515	1	poor	poor	poor	poor	poor	poor	poor	poor	poor	poor	poor	poor	good	NA	good	NA	good	good	good	NA	poor	poor	poor	poor	16
Moff.2373H	HLM	1A	F	7.1375	1	poor	NA	poor	NA	good	good	good	good	good	good	good	good	good	good	good	good	good	good	good	good	good	good	good	NA	2
Moff.2401B	HLM	2B	M	7.71	0	good	good	good	good	good	good	good	good	good	good	good	good	good	good	good	good	good	good	good	good	good	good	good	good	0
Moff.2463A	HLM	1B	M	3.28	1	NA	good	NA	good	NA	good	NA	good	NA	good	NA	good	good	good	good	good	good	good	good	good	NA	good	NA	good	0
Moff.2470G	HLM	1A	F	6.875	0	good	good	NA	good	good	good	good	good	good	good	good	good	good	good	good	good	good	good	good	good	good	good	good	good	0
Moff.2472B	HLM	2B	M	2.64167	0	good	good	NA	good	good	good	NA	good	good	good	poor	good	good	good	good	good	good	good	good	good	NA	good	NA	good	1
Moff.2497D	HLM	3B	M	3.50167	1	good	good	good	good	good	good	good	good	good	good	good	good	good	good	good	good	good	good	good	good	good	good	good	good	0
Moff.2517G1	HLM	3A	F	0.481667	1	NA	good	good	good	good	good	good	good	good	good	good	good	good	good	good	good	good	good	good	good	good	good	good	good	0
Moff.2550F	HLM	3B	F	0.640833	1	good	good	good	good	good	good	good	good	good	good	good	good	good	good	good	good	good	good	good	good	good	good	good	good	0
Moff.2595A	HLM	1B	F	3.99167	1	good	good	good	good	NA	NA	NA	good	good	good	good	good	good	good	good	good	good	good	good	good	NA	good	NA	good	0
Moff.2603I	HLM	1B	M	4.90333	0	poor	NA	good	good	NA	NA	good	good	NA	good	good	good	good	good	good	good	good	good	good	good	NA	good	good	good	1
Moff.2629F	HLM	1B	M	6.795	0	poor	poor	poor	poor	poor	NA	poor	NA	poor	good	poor	poor	good	NA	good	NA	good	good	good	good	poor	poor	poor	poor	13
Moff.2634G	HLM	1B	F	2.0425	1	poor	poor	NA	NA	NA	good	NA	good	NA	good	good	good	good	NA	good	good	NA	good	good	good	poor	good	NA	good	3
Moff.2658C	HLM	1B	F	0.585833	1	good	good	good	good	good	good	good	good	good	good	good	good	good	good	good	good	good	good	good	good	good	good	good	good	0
Moff.2663F	HLM	2B	F	0.8025	1	poor	poor	poor	poor	poor	poor	poor	poor	poor	NA	poor	poor	NA	poor	poor	poor	good	good	NA	NA	poor	poor	poor	poor	18
Moff.2690H	HLM	1B	F	3.35083	1	poor	poor	NA	good	poor	poor	NA	good	poor	NA	poor	good	good	good	good	good	good	good	good	good	good	good	good	good	6
Moff.2886F	HLM	1B	F	5.5575	0	good	good	good	good	good	good	good	good	good	good	good	good	good	good	good	good	good	good	good	good	good	good	good	good	0
Moff.2955B	HLM	1B	F	3.41417	1	poor	poor	poor	poor	poor	NA	poor	NA	poor	good	poor	good	NA	poor	good	poor	good	good	good	good	poor	poor	poor	poor	14
Moff.2958D	HLM	1B	M	6.34333	0	NA	NA	NA	NA	poor	NA	poor	NA	NA	good	poor	good	NA	NA	NA	NA	good	good	good	good	NA	good	NA	good	3
Moff.2996G	HLM	1B	M	6.05333	1	poor	poor	poor	poor	NA	good	NA	NA	NA	good	NA	good	good	good	good	good	good	good	good	good	good	good	good	good	4
Moff.3003G	HLM	2B	M	0.999167	1	poor	poor	poor	poor	poor	poor	poor	NA	poor	poor	poor	poor	poor	poor	NA	poor	poor	poor	NA	NA	poor	poor	poor	poor	20
Moff.3009D	HLM	2B	F	0.52	1	poor	poor	poor	poor	poor	poor	poor	poor	poor	poor	poor	poor	poor	poor	poor	poor	poor	poor	poor	poor	poor	poor	poor	poor	24
Moff.3053B	HLM	1A	M	1.82333	1	poor	good	poor	NA	good	good	good	good	good	good	good	good	good	good	good	good	good	good	good	good	NA	good	NA	good	2
Moff.3191I	HLM	2B	M	6.57083	0	good	good	good	good	good	good	good	good	good	good	good	good	good	good	good	good	good	good	good	good	good	good	good	good	0
Moff.3274K	HLM	1B	M	6.00417	0	poor	poor	NA	NA	NA	NA	NA	NA	NA	good	NA	good	NA	poor	NA	NA	NA	NA	good	good	poor	poor	NA	NA	5
Moff.3298E	HLM	2B	M	2.35417	1	good	good	good	good	NA	NA	NA	good	NA	good	NA	good	good	good	good	good	good	good	good	good	NA	good	NA	good	0
Moff.3401F	HLM	1B	F	4.44917	0	good	good	good	good	good	good	good	good	good	good	good	good	good	good	good	good	good	good	good	good	good	good	good	good	0
Moff.3510G	HLM	3A	F	1.00167	1	poor	poor	poor	poor	poor	NA	poor	NA	poor	NA	poor	poor	good	good	good	NA	good	good	good	good	poor	poor	poor	poor	13
Moff.3730B	HLM	1A	F	3.2525	0	poor	NA	poor	poor	poor	poor	poor	poor	NA	good	NA	good	NA	NA	NA	poor	good	good	NA	good	poor	poor	poor	poor	12
Moff.4094F	HLM	1B	M	4.35	1	good	good	good	good	good	good	good	good	good	good	good	good	good	good	good	good	good	good	good	good	good	good	good	good	0
Moff.4112G	HLM	1B	M	1.31417	1	poor	poor	poor	poor	poor	poor	poor	poor	NA	poor	NA	NA	poor	poor	poor	poor	poor	poor	poor	poor	poor	poor	poor	poor	21
Moff.4172B	HLM	2B	F	2.305	1	NA	NA	NA	NA	NA	good	NA	NA	NA	good	NA	good	NA	good	NA	NA	NA	good	NA	NA	NA	NA	NA	NA	0
Moff.4217B	HLM	2B	M	2.4725	1	poor	poor	poor	poor	poor	NA	NA	good	NA	good	good	good	NA	NA	NA	poor	good	good	good	good	NA	poor	poor	poor	9
NCI_Lung_1_U133A	MI	1A	F	8.8	0	good	good	good	good	good	good	good	good	good	good	good	good	poor	poor	poor	NA	NA	good	NA	NA	good	good	good	good	3
NCI_Lung_10_U133A	MI	1A	F	2.25833	0	good	good	good	good	good	good	good	good	good	good	good	good	NA	NA	NA	NA	good	good	good	good	good	good	good	good	0
NCI_Lung_100_U133A	MI	3A	M	1.93333	0	poor	poor	poor	poor	poor	poor	poor	poor	poor	poor	poor	poor	poor	poor	poor	poor	NA	good	good	good	poor	poor	poor	poor	20
NCI_Lung_11_U133A	MI	1A	F	0.483333	1	good	good	good	good	good	good	good	good	good	good	good	good	good	good	good	good	good	good	good	good	good	good	good	good	0
NCI_Lung_12_U133A	MI	2B	M	4.18333	1	good	good	good	good	good	good	good	good	good	good	good	good	good	good	good	good	good	good	good	good	good	good	good	good	0
NCI_Lung_13_U133A	MI	1A	F	6.08333	0	good	good	good	good	good	good	good	good	good	good	good	good	good	good	good	good	good	good	good	good	good	good	good	good	0
NCI_Lung_14_U133A	MI	1A	F	2.9	1	good	good	good	good	good	good	good	good	good	good	good	good	good	good	good	good	good	good	good	good	good	good	good	good	0
NCI_Lung_15_U133A	MI	1A	M	2.3	1	poor	poor	poor	poor	poor	poor	poor	poor	NA	NA	NA	NA	poor	poor	poor	poor	NA	good	NA	NA	poor	poor	poor	poor	16
NCI_Lung_16_U133A	MI	1B	F	4.06667	1	good	good	good	good	good	good	good	good	good	good	good	good	good	good	good	good	good	good	good	good	good	good	good	good	0
NCI_Lung_17_U133A	MI	1B	F	5.55	0	poor	NA	NA	good	NA	NA	NA	NA	NA	NA	NA	good	NA	NA	good	good	poor	NA	good	good	poor	poor	poor	NA	5
NCI_Lung_18_U133A	MI	1B	F	0.841667	1	poor	poor	poor	poor	poor	poor	poor	NA	poor	poor	poor	NA	poor	poor	poor	poor	poor	NA	poor	poor	poor	poor	poor	poor	21
NCI_Lung_19_U133A	MI	1B	F	0.725	1	poor	poor	poor	poor	poor	poor	poor	poor	NA	NA	NA	NA	NA	NA	poor	NA	good	good	good	good	poor	poor	poor	poor	13
NCI_Lung_20_U133A	MI	1A	F	5.1	1	good	good	good	good	good	good	good	good	good	good	good	good	good	good	good	good	good	good	good	good	good	good	good	good	0
NCI_Lung_21_U133A	MI	1B	F	11.0167	0	good	good	good	good	good	good	good	good	good	good	NA	good	good	good	good	good	good	good	good	good	good	good	good	good	0
NCI_Lung_22_U133A	MI	1A	F	10.7333	1	good	good	good	good	good	good	good	good	good	good	good	good	good	good	good	good	good	good	good	good	good	good	good	good	0
NCI_Lung_23_U133A	MI	1B	F	3.65	1	good	good	good	good	good	good	good	good	good	good	good	good	good	good	good	good	good	good	good	good	good	good	good	good	0
NCI_Lung_25_U133A	MI	3A	F	0.491667	1	poor	poor	poor	poor	poor	NA	poor	NA	NA	NA	NA	NA	poor	poor	poor	poor	NA	good	poor	poor	poor	poor	poor	poor	16
NCI_Lung_26_U133A	MI	3A	M	0.2	1	poor	poor	poor	poor	poor	poor	poor	poor	NA	NA	NA	NA	poor	poor	poor	poor	NA	good	poor	NA	poor	poor	poor	poor	17
NCI_Lung_27_U133A	MI	3A	M	1.46667	1	poor	poor	poor	poor	NA	good	NA	poor	good	good	poor	poor	good	good	good	good	good	good	good	good	good	good	NA	NA	7
NCI_Lung_28_U133A	MI	3A	M	1.35833	1	good	good	NA	good	good	good	good	good	good	good	good	good	good	good	good	good	good	good	good	good	good	good	good	good	0
NCI_Lung_29_U133A	MI	3A	F	2.46667	1	poor	poor	poor	poor	NA	poor	NA	poor	NA	poor	poor	poor	good	good	poor	NA	good	good	NA	good	poor	NA	poor	poor	13
NCI_Lung_3_U133A	MI	1A	F	2.1	0	good	good	good	good	good	good	good	good	good	NA	good	good	good	good	good	good	good	good	good	good	good	good	good	good	0
NCI_Lung_30_U133A	MI	1B	M	6.76667	1	good	good	good	good	good	good	good	good	good	good	good	good	good	good	good	good	good	good	good	good	good	good	good	good	0
NCI_Lung_4_U133A	MI	1B	F	5.4	1	good	good	good	good	good	good	good	good	good	good	good	good	good	good	NA	NA	good	good	NA	NA	good	good	good	good	0
NCI_Lung_5_U133A	MI	1A	F	5.76667	0	good	good	good	good	good	good	good	good	good	good	good	good	NA	NA	NA	NA	NA	good	NA	NA	good	good	good	good	0
NCI_Lung_59_U133A	MI	1A	F	10.9	0	poor	NA	poor	poor	NA	NA	NA	NA	good	good	NA	good	NA	good	poor	NA	good	good	good	good	NA	NA	poor	poor	6
NCI_Lung_6_U133A	MI	1B	F	2.825	1	poor	poor	poor	poor	good	NA	NA	NA	good	NA	NA	NA	NA	NA	poor	NA	good	good	NA	good	good	NA	good	NA	5
NCI_Lung_60_U133A	MI	1A	F	13.3	0	good	good	good	good	good	good	good	good	good	good	good	good	good	good	good	good	good	good	good	good	good	good	good	good	0
NCI_Lung_61_U133A	MI	1A	F	13.1417	0	poor	poor	poor	poor	NA	NA	NA	NA	good	good	NA	good	good	good	good	good	good	good	good	good	NA	good	NA	NA	4
NCI_Lung_62_U133A	MI	1A	F	6.35833	0	good	good	good	good	good	good	good	good	good	good	good	good	good	good	good	good	good	good	good	good	good	good	good	good	0
NCI_Lung_63_U133A	MI	1A	F	8.825	0	NA	NA	poor	NA	NA	poor	NA	poor	NA	good	NA	good	good	good	NA	NA	good	good	good	good	good	good	NA	good	3
NCI_Lung_64_U133A	MI	3A	M	2.35	1	NA	NA	poor	NA	NA	poor	NA	poor	good	good	good	good	NA	NA	NA	NA	good	good	good	good	poor	poor	poor	poor	7
NCI_Lung_65_U133A	MI	3A	M	0.6	1	good	good	good	NA	good	good	good	good	good	good	good	good	good	good	good	good	good	good	good	good	good	good	good	good	0
NCI_Lung_66_U133A	MI	1A	M	6.625	1	poor	poor	poor	poor	poor	poor	poor	poor	good	good	good	good	NA	NA	NA	good	good	good	good	good	poor	poor	poor	poor	12
NCI_Lung_67_U133A	MI	1A	F	6.85833	0	good	good	good	good	good	good	good	good	good	good	good	good	good	good	good	good	good	good	good	good	good	good	good	good	0
NCI_Lung_68_U133A	MI	1B	M	8.43333	0	NA	good	poor	poor	NA	poor	NA	poor	good	good	NA	good	good	good	poor	NA	good	good	NA	good	good	good	poor	NA	6
NCI_Lung_69_U133A	MI	1A	M	14.0083	0	NA	NA	NA	NA	NA	NA	NA	NA	good	good	NA	good	NA	NA	NA	NA	good	good	NA	good	good	good	NA	NA	0
NCI_Lung_7_U133A	MI	1A	F	6.91667	0	poor	poor	poor	poor	good	good	NA	good	good	good	NA	good	poor	poor	poor	poor	poor	poor	poor	poor	poor	poor	poor	poor	16
NCI_Lung_70_U133A	MI	3A	M	1.24167	1	poor	poor	good	good	NA	good	good	good	NA	good	good	good	NA	NA	good	good	NA	NA	good	good	NA	NA	good	good	2
NCI_Lung_71_U133A	MI	3A	M	0.8	1	NA	poor	poor	poor	NA	NA	poor	poor	good	good	poor	poor	good	good	good	good	good	good	good	good	good	NA	NA	poor	8
NCI_Lung_72_U133A	MI	1A	F	7.91667	0	poor	NA	poor	poor	NA	NA	NA	NA	NA	good	good	good	poor	poor	poor	poor	poor	NA	poor	poor	poor	poor	poor	poor	14
NCI_Lung_73_U133A	MI	1B	M	5.2	0	good	good	good	good	poor	poor	NA	NA	good	good	good	good	good	good	good	good	good	good	good	good	good	good	good	good	2
NCI_Lung_74_U133A	MI	2B	F	5.35833	0	good	good	good	good	good	good	good	good	good	good	good	NA	good	good	good	good	good	good	good	good	good	good	good	good	0
NCI_Lung_75_U133A	MI	1A	F	1.74167	1	good	good	good	good	good	good	good	good	good	good	good	good	good	good	good	good	good	good	good	good	good	good	good	good	0
NCI_Lung_76_U133A	MI	2A	F	1.85833	1	poor	poor	poor	poor	poor	poor	NA	poor	poor	poor	poor	NA	NA	NA	NA	NA	good	good	good	good	poor	poor	NA	NA	12
NCI_Lung_77_U133A	MI	2B	M	5.65833	1	good	good	good	good	good	good	good	good	good	good	good	good	good	good	good	good	good	good	good	good	good	good	good	good	0
NCI_Lung_78_U133A	MI	1A	M	3.025	0	good	good	good	good	good	good	good	good	good	good	good	good	good	good	good	good	good	good	good	good	good	good	good	good	0
NCI_Lung_79_U133A	MI	2B	F	1.89167	1	good	good	good	good	good	good	good	good	good	good	good	good	good	good	good	good	good	good	good	good	good	good	good	good	0
NCI_Lung_8_U133A	MI	1A	F	5.76667	0	poor	NA	NA	good	good	good	good	good	good	good	good	good	poor	poor	poor	poor	good	good	NA	good	NA	NA	good	good	5
NCI_Lung_80_U133A	MI	2B	F	2.74167	0	good	good	good	good	good	good	good	good	good	good	good	good	good	good	good	good	good	good	good	good	good	good	good	good	0
NCI_Lung_81_U133A	MI	1A	F	3.175	0	good	good	good	good	good	good	good	good	good	good	good	good	poor	NA	NA	good	good	good	good	good	good	good	good	good	1
NCI_Lung_82_U133A	MI	1A	F	4.51667	1	good	good	good	good	good	good	good	good	good	good	good	good	good	good	good	good	good	good	good	good	good	good	good	good	0
NCI_Lung_83_U133A	MI	2A	F	8.00833	1	good	good	good	good	good	good	good	good	good	good	NA	good	good	good	good	good	good	good	good	good	good	good	good	good	0
NCI_Lung_84_U133A	MI	1A	F	4.43333	0	good	good	good	good	good	good	good	good	good	good	good	good	good	good	good	good	good	good	good	good	good	good	good	good	0
NCI_Lung_85_U133A	MI	2B	M	1.04167	1	poor	NA	poor	poor	NA	NA	NA	NA	good	good	NA	NA	NA	NA	NA	NA	good	good	NA	good	NA	NA	NA	NA	3
NCI_Lung_86_U133A	MI	1A	M	2.45833	0	poor	poor	poor	poor	poor	poor	poor	poor	poor	poor	poor	poor	poor	poor	poor	poor	poor	good	good	good	poor	poor	poor	poor	21
NCI_Lung_89_U133A	MI	2A	F	8.95833	0	poor	poor	poor	NA	poor	poor	NA	poor	NA	NA	good	good	poor	NA	good	good	good	good	good	good	poor	poor	NA	NA	9
NCI_Lung_90_U133A	MI	1B	M	4.475	0	NA	NA	NA	NA	good	good	good	good	good	good	good	good	good	good	good	good	good	good	good	good	good	good	good	good	0
NCI_Lung_91_U133A	MI	1A	M	1.81667	0	good	good	good	good	good	good	good	good	good	good	good	good	good	good	good	good	NA	NA	good	good	good	good	good	good	0
NCI_Lung_92_U133A	MI	1A	M	4.65	0	good	NA	good	NA	NA	NA	NA	good	good	good	good	good	good	good	good	good	good	good	good	good	good	good	good	good	0
NCI_Lung_93_U133A	MI	2B	M	1.75	1	poor	poor	poor	poor	poor	poor	poor	NA	NA	NA	NA	NA	poor	poor	poor	poor	NA	NA	poor	poor	poor	poor	poor	poor	17
NCI_Lung_95_U133A	MI	2A	M	0.608333	1	good	good	good	good	good	good	good	good	good	good	good	good	good	good	good	good	good	good	good	good	good	poor	good	good	1
NCI_Lung_96_U133A	MI	1B	M	13.325	0	good	good	good	good	good	good	good	good	good	good	good	good	good	good	good	good	good	good	good	good	good	good	good	good	0
NCI_Lung_97_U133A	MI	1A	M	5.06667	0	good	good	good	good	good	good	good	good	good	good	good	good	good	good	good	good	good	good	good	good	good	good	good	good	0
NCI_Lung_98_U133A	MI	1A	F	1.76667	1	good	good	good	good	good	good	good	good	good	good	good	good	good	good	good	good	good	good	good	good	good	good	good	good	0
NCI_Lung_99_U133A	MI	1B	F	4.46667	0	good	good	good	good	good	good	good	good	good	good	good	good	good	good	good	good	good	good	good	good	good	good	good	good	0
NCI_lung201_U133A	MI	1B	F	3.93917	0	poor	poor	poor	poor	NA	NA	poor	poor	good	good	NA	good	NA	good	NA	NA	good	good	NA	good	poor	poor	poor	poor	10
NCI_lung202_U133A	MI	1B	M	4.92583	1	good	good	good	good	good	good	good	good	good	good	good	good	good	good	good	good	good	good	good	good	good	good	good	good	0
NCI_lung203_U133A	MI	1B	M	4.29833	0	poor	poor	NA	NA	poor	poor	NA	NA	poor	NA	NA	NA	poor	poor	NA	NA	poor	poor	NA	NA	poor	poor	poor	NA	12
NCI_lung204_U133A	MI	1B	F	3.02083	1	poor	poor	poor	poor	good	good	NA	good	good	good	good	good	poor	NA	poor	poor	good	good	poor	NA	NA	NA	poor	poor	10
NCI_lung205_U133A	MI	2B	M	0.55	1	good	good	good	good	good	good	good	good	good	good	good	good	good	good	good	good	good	good	good	good	good	good	good	good	0
NCI_lung206_U133A	MI	1A	M	4.5775	1	poor	poor	poor	poor	NA	NA	NA	NA	NA	good	NA	NA	poor	NA	poor	NA	NA	good	NA	NA	poor	poor	poor	poor	10
NCI_lung207_U133A	MI	3B	M	0.811667	1	good	good	good	good	good	good	good	good	good	good	good	good	good	good	good	good	good	good	good	good	good	good	good	good	0
NCI_lung208._U133A	MI	1A	M	4.90667	0	good	good	good	good	good	good	good	good	good	good	good	good	good	good	good	good	good	good	good	good	good	good	good	good	0
NCI_lung209_U133A	MI	1B	M	4.3175	0	NA	NA	poor	poor	NA	NA	NA	NA	good	good	good	good	poor	poor	poor	poor	good	good	NA	good	good	good	NA	good	6
NCI_lung210_U133A	MI	1A	M	1.79	1	good	good	good	good	good	good	good	good	good	good	good	good	good	good	good	good	good	good	good	good	good	good	good	good	0
NCI_lung212_U133A	MI	2B	M	0.531667	1	good	good	good	good	good	good	good	good	good	good	good	good	good	good	good	good	good	good	good	good	good	good	good	good	0
NCI_lung213_U133A	MI	1B	F	5.75083	1	poor	poor	poor	poor	poor	poor	poor	poor	poor	poor	poor	poor	good	good	good	good	good	good	good	good	NA	poor	NA	NA	13
NCI_lung214_U133A	MI	1A	F	5.345	0	good	good	good	good	good	good	good	good	good	good	good	good	good	good	good	good	good	good	good	good	good	good	good	good	0
NCI_lung215_U133A	MI	3B	F	2.68667	1	poor	poor	poor	poor	poor	poor	poor	poor	poor	poor	poor	NA	NA	NA	poor	NA	good	good	good	good	poor	poor	poor	poor	16
NCI_lung218_U133A	MI	1B	M	4.69583	0	NA	NA	poor	NA	good	good	NA	NA	good	good	good	good	good	good	NA	good	good	good	good	good	good	good	NA	good	1
NCI_lung219_U133A	MI	1A	F	5.75417	0	good	good	good	good	good	NA	good	good	good	good	good	good	NA	good	NA	NA	good	good	good	good	good	good	good	good	0
NCI_lung220_U133A	MI	1A	F	4.69333	0	good	good	good	good	good	good	good	good	good	good	good	NA	good	good	good	good	good	good	good	good	good	good	good	good	0
NCI_lung221_U133A	MI	1A	F	5.10417	0	NA	NA	NA	NA	NA	poor	NA	NA	NA	NA	NA	NA	good	good	good	good	good	good	good	good	good	NA	NA	NA	1
NCI_lung222_U133A	MI	1A	F	4.2025	0	good	good	good	good	good	good	good	good	good	good	good	good	good	good	good	good	good	good	good	good	good	good	good	good	0
NCI_lung224_U133A	MI	1A	M	6.11333	0	poor	NA	poor	NA	NA	NA	poor	poor	good	good	poor	NA	NA	NA	poor	NA	good	good	good	good	good	NA	good	NA	6
NCI_lung227_U133A	MI	1B	F	5.56167	0	good	good	good	good	good	good	good	good	good	good	good	good	good	good	good	good	good	good	good	good	good	good	good	good	0
NCI_lung228_U133A	MI	1A	F	6.06667	0	good	good	good	good	good	good	good	good	good	good	good	good	NA	NA	poor	NA	good	good	good	good	good	good	good	NA	1
NCI_lung229_U133A	MI	1A	M	1.65833	1	good	good	NA	NA	good	good	NA	NA	good	good	NA	good	good	good	good	good	good	good	good	good	good	good	NA	good	0
NCI_lung230_U133A	MI	3A	F	2.60667	1	NA	poor	poor	poor	poor	poor	poor	poor	poor	poor	poor	poor	good	good	NA	good	good	good	good	good	good	good	poor	poor	13
NCI_lung231_U133A	MI	1A	M	3.7775	1	good	good	good	good	good	good	good	good	good	good	good	good	NA	good	good	good	good	good	good	good	good	good	good	good	0
NCI_lung234_U133A	MI	1A	F	6.99583	0	NA	NA	poor	poor	NA	NA	NA	poor	NA	NA	NA	poor	good	good	NA	NA	good	good	good	good	NA	NA	NA	NA	4
NCI_lung235_U133A	MI	3B	F	1.0525	1	good	good	good	good	good	good	NA	NA	good	good	NA	good	good	good	good	good	good	good	good	good	good	good	good	good	0
NCI_lung236_U133A	MI	1B	F	6.49083	0	good	good	good	good	good	good	good	good	good	good	good	good	poor	NA	poor	NA	good	good	good	good	good	good	good	good	2
NCI_lung237_U133A	MI	1B	F	0.931667	0	NA	NA	poor	NA	good	NA	good	good	NA	NA	NA	NA	poor	poor	poor	poor	NA	NA	poor	poor	good	good	good	good	7
NCI_lung238_U133A	MI	3B	F	2.54417	0	good	good	good	good	good	good	good	good	good	NA	good	NA	good	good	good	good	good	good	good	good	good	good	good	good	0
NCI_lung239_U133A	MI	1A	F	6.1325	0	good	good	good	good	good	good	good	good	good	good	good	good	good	good	good	good	good	good	good	good	good	good	good	good	0
NCI_lung240_U133A	MI	1B	M	0.973333	1	good	good	good	good	good	good	NA	NA	good	NA	NA	poor	good	good	good	good	good	good	good	good	good	good	good	good	1
NCI_lung246_U133A	MI	1A	F	6.2175	0	poor	poor	poor	NA	NA	NA	poor	NA	NA	NA	poor	NA	poor	poor	poor	poor	NA	good	good	good	poor	poor	poor	poor	13
NCI_lung247_U133A	MI	1B	F	2.66167	1	good	good	good	good	good	good	good	good	good	good	good	good	good	good	good	good	good	good	good	good	good	good	good	good	0
NCI_lung249_U133A	MI	1A	M	0.186667	1	good	good	good	good	NA	NA	NA	NA	NA	NA	NA	NA	good	good	good	good	good	good	good	good	good	good	good	good	0
NCI_lung258_U133A	MI	2A	F	0.7375	1	poor	poor	poor	poor	poor	poor	poor	poor	poor	NA	poor	NA	poor	poor	poor	poor	good	good	good	good	poor	poor	poor	poor	18
NCI_lung259_U133A	MI	1A	F	7.68333	0	good	good	good	good	good	good	good	good	good	good	good	good	good	good	good	good	good	good	good	good	good	good	good	good	0
NCI_lung263_U133A	MI	1B	F	7.50583	0	good	good	good	good	good	good	good	good	good	good	good	good	good	good	good	good	good	good	good	good	good	good	good	good	0
NCI_lung267_U133A	MI	3A	M	2.08083	1	poor	good	poor	NA	NA	NA	NA	NA	NA	NA	NA	NA	poor	poor	poor	poor	good	NA	poor	poor	poor	poor	poor	poor	12
NCI_lung268_U133A	MI	1A	M	3.50333	1	good	good	good	good	good	good	good	good	good	good	good	good	good	good	good	good	good	good	good	good	good	good	good	good	0
NCI_lung269_U133A	MI	1A	M	1.01667	1	good	good	good	good	good	good	good	good	good	NA	good	NA	good	good	good	good	good	good	good	good	good	good	good	good	0
NCI_lung270_U133A	MI	3A	M	0.225	1	good	good	good	good	good	good	good	good	good	good	good	good	NA	good	poor	NA	good	good	NA	good	good	good	NA	good	1
NCI_lung271_U133A	MI	1B	M	8	1	good	good	NA	NA	good	NA	NA	NA	NA	NA	NA	NA	good	good	NA	NA	good	good	NA	good	good	good	good	good	0
NCI_lung272_U133A	MI	3B	M	5.50833	1	good	good	good	good	good	good	good	good	good	good	good	good	good	good	good	good	good	good	good	good	good	good	good	good	0
NCI_lung273_U133A	MI	1B	M	5.71667	1	good	good	good	good	good	good	good	good	good	good	good	good	good	good	good	good	good	good	good	good	good	good	good	good	0
NCI_lung274_U133A	MI	1B	M	4	1	NA	good	NA	good	good	good	good	good	good	NA	NA	NA	good	good	good	good	good	good	good	good	good	good	good	good	0
NCI_lung275_U133A	MI	1A	M	2.55833	1	good	good	good	good	good	good	good	good	good	good	good	good	good	good	good	good	good	good	good	good	good	good	good	good	0
NCI_lung276_U133A	MI	2B	M	6.74167	1	good	good	NA	NA	good	good	NA	NA	good	NA	NA	NA	good	good	good	good	good	good	good	good	good	good	good	good	0
NCI_lung277_U133A	MI	3A	M	0.975	1	good	good	good	good	good	good	good	good	good	good	good	good	poor	poor	poor	poor	good	good	good	good	good	good	good	good	4
NCI_lung278_U133A	MI	3A	M	2.76667	1	poor	good	poor	NA	NA	NA	NA	NA	good	good	good	good	good	good	NA	good	good	good	good	good	good	good	good	good	2
NCI_lung280_U133A	MI	2A	M	3.54167	1	good	good	good	good	good	good	good	good	good	good	good	good	good	good	good	good	good	good	good	good	good	good	good	good	0
NCI_lung281_U133	MI	1B	M	10.2	1	poor	poor	poor	poor	NA	NA	poor	poor	good	NA	NA	NA	good	good	NA	good	good	good	good	good	poor	poor	poor	poor	10
NCI_lung282_U133	MI	1A	M	2.51667	1	poor	poor	poor	poor	poor	poor	poor	poor	NA	NA	NA	NA	poor	poor	poor	poor	NA	good	poor	NA	poor	poor	poor	poor	17
NCI_lung283_U133	MI	2A	M	6.54167	1	good	good	good	good	good	good	good	good	good	good	good	good	good	good	good	good	good	good	good	good	good	good	good	good	0
NCI_lung285_U133	MI	1B	M	6.1	1	good	good	good	good	NA	NA	NA	NA	good	good	good	good	good	good	good	good	good	good	good	good	good	good	good	good	0
NCI_lung286_U133	MI	3A	M	5.43333	1	poor	poor	poor	poor	poor	poor	poor	poor	poor	NA	poor	NA	poor	poor	poor	poor	poor	NA	poor	poor	poor	poor	poor	poor	21
NCI_lung288._U133	MI	2B	M	12.15	0	good	good	good	good	good	good	good	good	good	NA	NA	NA	NA	NA	poor	NA	good	good	good	good	good	good	good	good	1
NCI_lung289_U133	MI	1A	M	6.14167	1	good	good	NA	good	good	good	good	good	good	good	good	good	good	good	good	good	good	good	good	good	good	good	good	good	0
NCI_lung290_U133	MI	2A	M	0.275	1	poor	poor	poor	poor	NA	poor	poor	poor	poor	poor	poor	poor	poor	poor	poor	poor	good	good	NA	NA	poor	poor	poor	poor	19
NCI_lung291_U133	MI	1A	M	1.625	1	good	good	good	good	good	good	good	good	good	good	good	good	NA	NA	NA	NA	NA	NA	NA	NA	good	good	good	good	0
NCI_lung292_U133	MI	2B	M	0.7	1	NA	NA	poor	poor	NA	NA	NA	NA	good	good	NA	NA	good	good	good	good	good	good	good	good	NA	NA	NA	poor	3
NCI_lung293_U133	MI	3B	M	2.24167	1	good	good	NA	good	good	good	good	good	good	good	good	good	NA	NA	poor	NA	good	good	good	good	good	good	NA	NA	1
NCI_lung294_U133	MI	1B	M	10.8167	0	good	good	good	good	good	good	good	good	good	good	good	good	good	good	good	good	good	good	good	good	good	good	good	good	0
NCI_lung295_U133	MI	3A	M	1.63333	1	poor	poor	poor	NA	NA	NA	NA	NA	NA	NA	NA	good	poor	poor	poor	poor	poor	poor	poor	NA	poor	poor	NA	NA	12
NCI_Lung296_U133	MI	1B	M	8.78333	1	NA	NA	NA	NA	NA	NA	good	good	good	good	good	good	NA	NA	good	good	good	good	good	good	good	NA	good	good	0
NCI_Lung297_U133	MI	1B	M	13.125	1	poor	poor	poor	poor	poor	poor	poor	poor	poor	poor	poor	poor	poor	poor	poor	poor	poor	poor	poor	poor	poor	poor	poor	poor	24
NCI_Lung298_U133	MI	1A	M	10.0417	1	poor	poor	poor	poor	poor	poor	NA	NA	poor	poor	good	good	poor	poor	NA	good	poor	poor	good	good	poor	poor	NA	NA	14
NCI_Lung299_U133	MI	1B	M	3.98333	1	poor	poor	poor	poor	poor	poor	poor	poor	poor	poor	NA	NA	poor	poor	poor	poor	poor	poor	poor	poor	poor	poor	poor	poor	22
NCI_Lung300_U133	MI	2B	M	10.8333	1	poor	poor	NA	NA	NA	NA	NA	good	good	good	good	good	poor	NA	NA	good	good	good	good	good	good	NA	good	good	3
NCI_Lung304_U133	MI	2A	F	4.35833	0	good	good	good	good	good	good	good	good	good	good	good	good	good	good	good	good	good	good	good	good	good	good	good	good	0
NCI_Lung305_U133	MI	2A	F	5.78333	0	good	good	good	good	good	good	good	good	good	good	good	good	good	good	good	good	good	good	good	good	good	good	good	good	0
NCI_Lung306_U133	MI	2A	M	2.1625	1	poor	poor	NA	good	good	NA	good	good	good	NA	NA	NA	poor	poor	poor	poor	poor	poor	poor	NA	poor	poor	NA	NA	11
NCI_Lung307_U133	MI	1B	M	10.15	0	poor	NA	NA	NA	NA	poor	NA	NA	poor	poor	NA	NA	NA	NA	NA	good	NA	NA	good	good	NA	NA	NA	NA	4
NCI_Lung309_U133	MI	3A	M	2.71667	1	poor	poor	poor	poor	NA	poor	NA	NA	NA	NA	good	good	poor	poor	poor	NA	poor	poor	good	good	poor	poor	poor	poor	14
NCI_Lung31_U133A	MI	1A	M	4.91667	1	good	good	good	good	good	good	good	good	good	good	good	good	good	good	good	good	good	good	good	good	good	good	good	good	0
NCI_Lung310_U133	MI	3B	M	3.35	1	NA	NA	NA	NA	good	good	NA	good	good	good	NA	good	NA	good	good	good	good	good	good	good	NA	NA	NA	good	0
NCI_Lung311_U133	MI	3A	M	1.20833	1	poor	poor	poor	poor	poor	poor	NA	poor	poor	poor	poor	poor	poor	poor	poor	poor	poor	poor	NA	NA	poor	poor	poor	poor	21
NCI_Lung312_U133	MI	1A	M	0.766667	1	poor	poor	poor	poor	NA	poor	poor	poor	NA	NA	NA	NA	poor	poor	NA	NA	poor	NA	good	good	poor	poor	poor	poor	14
NCI_Lung313_U133	MI	1B	M	1.58333	1	poor	poor	poor	poor	NA	NA	NA	NA	poor	poor	poor	NA	NA	NA	good	good	NA	NA	good	good	poor	poor	poor	poor	11
NCI_Lung314_U133A	MI	3A	M	10.1	0	poor	poor	poor	poor	poor	poor	poor	poor	poor	NA	poor	poor	poor	poor	poor	poor	poor	poor	poor	poor	NA	poor	poor	poor	22
NCI_Lung318_U133A	MI	3A	M	0.75	1	good	good	good	good	good	good	good	good	good	good	good	good	good	good	good	good	good	good	good	good	good	good	good	good	0
NCI_Lung319_U133A	MI	1B	M	8.13333	0	NA	NA	NA	NA	NA	NA	good	NA	good	NA	good	good	poor	NA	NA	NA	NA	good	good	good	NA	NA	NA	NA	1
NCI_Lung32_U133A	MI	3A	M	7.71667	1	poor	poor	poor	poor	poor	poor	poor	poor	poor	poor	poor	poor	poor	poor	poor	poor	NA	NA	NA	good	poor	poor	poor	poor	20
NCI_Lung320_U133A	MI	2A	M	14.6583	0	poor	poor	poor	poor	NA	poor	poor	poor	poor	poor	poor	poor	poor	poor	poor	poor	poor	poor	poor	poor	poor	poor	poor	poor	23
NCI_Lung321_U133A	MI	2B	M	3.775	1	NA	good	NA	NA	NA	NA	NA	NA	NA	NA	NA	NA	good	good	NA	good	good	good	good	good	NA	good	NA	NA	0
NCI_Lung33_U133A	MI	2B	F	0.333333	1	poor	poor	poor	poor	poor	poor	poor	poor	poor	poor	poor	poor	poor	poor	poor	poor	poor	poor	poor	poor	poor	poor	poor	poor	24
NCI_Lung34_U133A	MI	3A	F	1.4	1	good	good	good	good	good	NA	NA	NA	good	good	NA	NA	good	good	good	good	good	good	good	good	good	good	good	good	0
NCI_Lung35_U133A	MI	1B	M	5.16667	0	good	good	good	good	good	good	good	good	good	good	good	good	good	good	good	good	good	good	good	good	good	good	good	good	0
NCI_Lung36_U133A	MI	1B	M	5.19167	1	good	good	NA	good	good	good	NA	NA	good	good	poor	poor	good	good	good	good	good	good	good	good	good	good	good	good	2
NCI_Lung37_U133A	MI	1A	M	5.98333	0	good	good	good	good	good	good	good	good	good	good	good	good	good	good	good	good	good	good	good	good	good	good	good	good	0
NCI_Lung38_U133A	MI	1A	M	7	0	poor	poor	poor	poor	poor	poor	poor	poor	poor	poor	poor	poor	poor	poor	poor	poor	NA	NA	poor	poor	poor	poor	poor	poor	22
NCI_Lung39_U133A	MI	1B	M	1.55	1	good	good	good	good	NA	NA	NA	NA	good	good	good	good	good	good	good	good	good	good	good	good	good	good	good	good	0
NCI_Lung40_U133A	MI	1B	M	3.81667	1	poor	poor	poor	poor	good	NA	good	NA	good	NA	good	good	NA	NA	NA	good	good	good	good	good	NA	poor	NA	poor	6
NCI_Lung41_U133A	MI	1B	F	1.71667	1	poor	poor	poor	poor	poor	poor	poor	poor	poor	poor	poor	poor	NA	good	poor	NA	good	good	NA	good	NA	NA	poor	poor	15
NCI_Lung42_U133A	MI	1A	M	9.20833	0	good	good	good	good	good	good	good	good	good	good	good	good	good	good	good	good	good	good	good	good	good	good	good	good	0
NCI_Lung43_U133A	MI	1A	M	11.1333	0	good	good	NA	good	NA	NA	poor	poor	good	good	NA	NA	good	good	good	good	good	good	good	good	good	good	good	good	2
NCI_Lung44_U133A	MI	2A	M	5.875	1	good	good	good	good	good	good	good	good	good	good	good	good	good	good	good	good	good	good	good	good	good	good	good	good	0
NCI_Lung45_U133A	MI	1A	F	4.34167	0	good	good	good	good	good	good	good	good	good	good	good	good	good	good	good	good	good	good	good	good	good	good	good	good	0
NCI_Lung46_U133A	MI	3A	F	1.46667	1	poor	poor	poor	poor	NA	poor	poor	poor	poor	poor	poor	poor	NA	NA	NA	NA	good	good	good	good	poor	poor	poor	poor	15
NCI_Lung47_U133A	MI	3A	M	1.40833	1	poor	poor	poor	poor	poor	poor	poor	poor	poor	NA	NA	NA	good	good	good	good	good	good	good	good	NA	poor	NA	NA	10
NCI_Lung48_U133A	MI	1A	F	7.23333	0	good	good	NA	NA	NA	poor	poor	poor	good	NA	poor	poor	good	good	good	good	good	good	good	good	good	good	good	good	5
NCI_Lung49_U133A	MI	1B	M	8.61667	0	good	good	good	good	good	good	good	good	good	good	good	good	good	good	good	good	good	good	good	good	good	good	good	good	0
NCI_Lung50_U133A	MI	1B	F	9.8	0	poor	poor	poor	poor	poor	poor	poor	poor	NA	NA	poor	poor	good	good	NA	NA	good	good	good	good	poor	poor	poor	poor	14
NCI_Lung51_U133A	MI	2B	F	9.65	1	poor	poor	poor	poor	good	NA	NA	NA	good	NA	good	NA	good	good	good	good	good	good	good	good	NA	poor	poor	poor	7
NCI_Lung52_U133A	MI	1A	M	1.58333	1	poor	poor	poor	poor	good	good	NA	NA	good	good	good	good	good	good	good	good	good	good	good	good	good	good	good	good	4
NCI_Lung53_U133A	MI	1A	M	7.00833	1	good	good	good	good	good	good	good	good	good	good	good	good	good	good	good	good	good	good	good	good	good	good	good	good	0
NCI_Lung54_U133A	MI	1A	F	12.775	0	good	good	poor	good	NA	poor	poor	poor	NA	poor	poor	poor	good	good	good	good	good	good	good	good	good	good	NA	NA	7
NCI_Lung55_U133A	MI	1B	F	12.825	0	good	good	good	good	good	good	good	good	good	good	good	good	good	good	good	good	good	good	good	good	good	good	good	good	0
NCI_Lung56_U133A	MI	1A	F	13.55	0	good	good	good	good	good	good	good	good	good	good	good	good	good	good	good	good	good	good	good	good	good	good	good	good	0
NCI_Lung57_U133A	MI	1B	M	5.31667	0	poor	poor	poor	poor	NA	NA	NA	NA	NA	NA	NA	NA	NA	NA	NA	NA	good	good	NA	NA	NA	NA	poor	poor	6
NCI_Lung58_U133A	MI	1A	F	11.0417	1	good	good	good	good	good	good	good	good	good	good	good	good	good	good	good	good	good	good	good	good	good	good	good	good	0
NCI_U133A_100L	MSKCC	1A	F	4	1	good	good	good	good	good	good	good	good	NA	good	good	good	good	good	good	good	NA	NA	good	good	good	good	good	good	0
NCI_U133A_101L	MSKCC	2B	F	4.75	0	good	good	good	good	good	good	good	good	good	good	good	good	good	good	good	good	good	good	good	good	good	good	good	good	0
NCI_U133A_102L	MSKCC	1B	M	3.58333	0	good	good	good	good	good	good	good	good	good	good	good	good	good	good	good	good	good	good	good	good	good	good	good	good	0
NCI_U133A_103L	MSKCC	1B	F	3.41667	0	good	good	good	good	good	good	good	good	good	good	good	good	good	good	good	good	good	good	good	good	good	good	good	good	0
NCI_U133A_106L	MSKCC	1B	M	3.58333	0	good	good	good	good	good	good	good	good	good	good	good	good	good	good	good	good	good	good	good	good	good	good	good	good	0
NCI_U133A_107L	MSKCC	2B	F	2.66667	0	poor	poor	NA	NA	poor	poor	NA	NA	NA	poor	NA	good	poor	poor	NA	poor	poor	poor	good	good	poor	poor	NA	NA	12
NCI_U133A_10L	MSKCC	1A	M	7.66667	0	good	good	good	good	good	good	good	good	NA	good	NA	good	good	good	good	good	good	good	good	good	good	good	good	good	0
NCI_U133A_11L	MSKCC	1A	M	5.41667	0	good	good	NA	NA	good	good	good	good	good	good	good	NA	good	good	good	good	good	good	good	good	good	good	NA	NA	0
NCI_U133A_12L	MSKCC	3A	M	3.58333	0	poor	poor	poor	poor	poor	poor	poor	poor	NA	NA	NA	NA	NA	NA	poor	poor	good	good	good	good	poor	poor	poor	poor	14
NCI_U133A_13L	MSKCC	1A	F	5.75	0	poor	poor	poor	poor	poor	poor	poor	poor	poor	poor	poor	poor	poor	poor	poor	poor	poor	poor	poor	poor	poor	poor	poor	poor	24
NCI_U133A_14L	MSKCC	1B	M	3.33333	1	good	good	good	NA	NA	NA	poor	poor	NA	NA	poor	poor	good	good	good	good	good	good	good	good	good	good	NA	poor	5
NCI_U133A_15L	MSKCC	3A	F	1.75	1	good	good	good	good	good	good	good	good	good	good	good	good	good	good	good	good	good	good	good	good	good	good	good	good	0
NCI_U133A_16L	MSKCC	1B	F	2.41667	1	poor	poor	poor	poor	poor	poor	poor	poor	poor	poor	good	NA	poor	poor	NA	poor	poor	poor	good	good	poor	poor	poor	poor	19
NCI_U133A_17L	MSKCC	3A	M	2.16667	1	good	good	good	good	good	good	NA	good	good	good	NA	good	good	good	good	good	good	good	good	good	good	good	good	good	0
NCI_U133A_18L	MSKCC	1B	M	6.41667	0	poor	poor	poor	poor	poor	poor	poor	poor	NA	poor	NA	poor	poor	poor	poor	poor	poor	poor	NA	poor	poor	poor	poor	poor	21
NCI_U133A_19L	MSKCC	3A	M	0.166667	1	poor	poor	poor	poor	poor	poor	poor	poor	NA	NA	NA	NA	poor	poor	poor	poor	poor	poor	NA	poor	poor	poor	poor	poor	19
NCI_U133A_1L	MSKCC	3A	M	1.33333	1	poor	poor	poor	poor	poor	poor	poor	poor	poor	poor	poor	poor	poor	poor	poor	poor	poor	poor	poor	poor	poor	poor	poor	poor	24
NCI_U133A_20L	MSKCC	1A	M	5.5	0	good	good	good	NA	good	good	good	good	good	good	good	good	good	good	good	good	good	good	good	good	good	good	good	good	0
NCI_U133A_21L	MSKCC	3A	F	1.16667	1	good	good	good	good	good	good	good	good	good	good	good	good	good	good	good	good	good	good	good	good	good	good	good	good	0
NCI_U133A_22L	MSKCC	1B	M	2.75	0	NA	NA	good	good	good	good	good	good	NA	good	NA	good	good	good	good	good	NA	NA	good	good	good	good	good	good	0
NCI_U133A_23L	MSKCC	1B	M	7.08333	0	good	good	good	good	good	good	good	good	NA	good	NA	good	good	good	good	good	good	good	good	good	good	good	good	good	0
NCI_U133A_24L	MSKCC	1B	M	5.5	0	good	good	good	good	good	good	good	good	good	good	good	good	good	good	good	good	good	good	good	good	good	good	good	good	0
NCI_U133A_25L	MSKCC	1A	F	1.25	0	poor	poor	poor	poor	poor	poor	poor	NA	poor	poor	poor	poor	poor	poor	poor	poor	poor	poor	poor	poor	poor	poor	poor	poor	23
NCI_U133A_26L	MSKCC	1B	M	7.58333	0	poor	poor	poor	poor	good	NA	NA	NA	good	good	good	good	poor	poor	good	NA	poor	poor	good	good	poor	poor	poor	poor	12
NCI_U133A_27L	MSKCC	1B	M	5.66667	1	good	good	good	good	good	good	good	good	good	good	good	good	good	good	good	good	NA	good	good	good	good	good	good	good	0
NCI_U133A_28L	MSKCC	2B	F	2.75	0	good	good	good	good	good	good	good	NA	good	good	good	good	good	good	good	NA	good	good	good	good	good	good	good	good	0
NCI_U133A_29L	MSKCC	3A	M	2	1	NA	NA	NA	NA	good	good	good	good	good	good	good	good	good	good	good	good	good	good	good	good	good	good	good	good	0
NCI_U133A_2L	MSKCC	1B	M	6	0	good	good	good	good	good	good	good	good	good	good	good	good	good	good	good	good	good	NA	good	good	good	good	good	good	0
NCI_U133A_30L	MSKCC	1A	M	5.16667	0	good	good	good	good	good	good	good	good	good	good	good	good	good	good	good	good	good	good	good	good	good	good	good	good	0
NCI_U133A_31L	MSKCC	3A	F	9.5	1	poor	poor	poor	poor	poor	poor	NA	poor	NA	NA	NA	NA	poor	poor	poor	poor	poor	poor	NA	poor	poor	poor	poor	poor	18
NCI_U133A_32L	MSKCC	3A	F	0.333333	1	poor	poor	poor	poor	NA	NA	NA	NA	good	good	good	good	good	good	good	good	good	good	good	good	NA	good	NA	NA	4
NCI_U133A_33L	MSKCC	2B	M	1.66667	1	poor	poor	poor	poor	poor	poor	poor	poor	poor	poor	poor	poor	NA	NA	NA	poor	good	good	good	NA	poor	poor	poor	poor	17
NCI_U133A_34L	MSKCC	3A	F	4.33333	1	poor	poor	NA	NA	NA	NA	NA	NA	good	good	good	good	poor	poor	NA	poor	poor	poor	good	good	poor	poor	NA	NA	9
NCI_U133A_35L	MSKCC	2B	F	7.75	0	good	good	good	good	good	good	good	good	good	good	good	good	good	good	good	good	good	good	good	good	good	good	good	good	0
NCI_U133A_37L_Rep	MSKCC	1B	F	1.16667	1	good	good	good	good	NA	NA	NA	NA	NA	good	NA	NA	good	good	good	good	good	good	good	good	good	good	good	good	0
NCI_U133A_38L	MSKCC	2B	F	8.33333	0	good	good	good	NA	good	good	good	good	good	good	good	good	good	good	good	good	good	good	good	good	good	good	good	good	0
NCI_U133A_39L	MSKCC	1B	F	2.75	0	good	good	NA	NA	NA	NA	NA	NA	good	good	good	NA	good	good	good	good	good	good	good	good	good	good	NA	NA	0
NCI_U133A_3L	MSKCC	1A	F	3.91667	0	good	good	good	good	good	good	good	good	good	good	good	good	good	good	good	good	good	good	good	good	good	good	good	good	0
NCI_U133A_40L	MSKCC	2A	M	2.66667	1	good	good	good	good	good	good	good	good	NA	NA	good	good	good	good	good	good	good	good	good	good	good	good	good	good	0
NCI_U133A_41L	MSKCC	1A	F	5	0	good	good	good	good	good	good	good	good	good	good	good	good	good	good	good	good	good	good	good	good	good	good	good	good	0
NCI_U133A_42L	MSKCC	1B	M	4.16667	0	poor	poor	NA	poor	poor	poor	NA	poor	NA	poor	NA	NA	poor	poor	NA	NA	poor	poor	good	NA	poor	poor	poor	poor	15
NCI_U133A_43L	MSKCC	1B	F	1.25	1	poor	poor	poor	poor	poor	poor	poor	poor	poor	poor	poor	poor	good	good	good	good	good	good	good	good	good	good	NA	good	12
NCI_U133A_44L	MSKCC	1B	F	3.08333	0	good	good	good	good	good	good	good	good	good	good	good	good	good	good	good	good	good	good	good	good	good	good	good	good	0
NCI_U133A_45L	MSKCC	1B	F	4.5	0	good	good	good	good	NA	good	good	good	NA	good	good	good	good	good	good	good	good	good	good	good	good	good	good	good	0
NCI_U133A_46L	MSKCC	1A	M	2.58333	0	good	NA	good	good	NA	NA	NA	poor	NA	NA	NA	NA	good	good	good	good	good	good	good	good	NA	good	good	good	1
NCI_U133A_47L	MSKCC	1B	M	3.16667	0	good	good	good	good	good	good	good	good	good	good	good	good	good	good	good	good	NA	NA	good	good	good	good	good	good	0
NCI_U133A_48L	MSKCC	3A	F	9.58333	0	good	good	good	good	good	good	good	good	good	good	good	good	good	good	good	good	good	good	good	good	good	good	good	good	0
NCI_U133A_49L	MSKCC	3A	F	3	0	good	good	good	good	good	good	good	good	good	good	good	good	good	good	good	good	good	good	good	good	good	good	good	good	0
NCI_U133A_4L	MSKCC	3A	M	4.33333	1	good	good	good	good	good	good	good	good	good	good	good	good	good	good	good	good	good	good	good	good	good	good	good	good	0
NCI_U133A_50L	MSKCC	1A	F	4	1	good	good	good	good	good	good	good	good	good	good	good	good	good	good	good	good	good	good	good	good	good	good	good	good	0
NCI_U133A_51L	MSKCC	3A	M	1.58333	1	good	good	good	good	good	good	good	good	good	good	good	good	good	good	good	good	good	good	good	good	good	good	good	good	0
NCI_U133A_52L	MSKCC	1A	F	7.58333	0	poor	poor	poor	poor	NA	NA	NA	good	NA	good	good	good	poor	poor	poor	poor	poor	poor	NA	NA	poor	poor	poor	poor	14
NCI_U133A_53L	MSKCC	1B	F	17	1	good	good	good	NA	good	good	good	good	good	good	good	good	good	good	good	good	good	good	good	good	good	good	good	good	0
NCI_U133A_54L	MSKCC	2B	F	4.16667	0	poor	poor	NA	NA	good	good	good	good	good	good	good	good	NA	NA	NA	NA	poor	poor	poor	poor	good	good	good	good	6
NCI_U133A_55L	MSKCC	1A	M	6.66667	0	NA	poor	NA	poor	poor	poor	poor	poor	poor	poor	NA	poor	NA	NA	NA	NA	NA	NA	good	good	poor	poor	poor	poor	13
NCI_U133A_56L	MSKCC	3A	F	3.5	1	good	good	good	good	good	good	good	good	good	good	good	good	good	good	good	good	good	good	good	good	good	good	good	good	0
NCI_U133A_57L	MSKCC	1B	F	5	0	poor	poor	poor	poor	poor	NA	NA	NA	poor	poor	good	NA	poor	poor	poor	poor	poor	poor	poor	poor	poor	poor	NA	poor	18
NCI_U133A_58L	MSKCC	2B	F	2.16667	0	poor	poor	poor	poor	NA	poor	poor	poor	NA	good	NA	NA	NA	NA	NA	poor	good	good	good	NA	poor	poor	poor	poor	12
NCI_U133A_59L	MSKCC	1B	F	5.16667	1	good	good	good	good	good	good	good	good	good	good	good	good	good	good	good	good	good	good	good	good	good	good	good	good	0
NCI_U133A_5L	MSKCC	2B	F	3.25	1	poor	poor	poor	poor	poor	poor	poor	poor	poor	poor	good	NA	poor	poor	NA	poor	poor	poor	good	NA	poor	poor	poor	poor	19
NCI_U133A_60L	MSKCC	2B	F	1.83333	0	good	good	good	good	good	good	good	good	good	good	good	good	good	good	good	good	NA	good	good	good	good	good	good	good	0
NCI_U133A_61L	MSKCC	1A	F	5.25	0	good	good	good	good	good	good	good	good	good	good	good	good	good	good	good	good	good	good	good	good	good	good	good	good	0
NCI_U133A_62L	MSKCC	1A	M	5.66667	0	good	good	good	good	good	good	good	good	good	good	good	good	good	good	good	good	good	good	good	good	good	good	good	good	0
NCI_U133A_63L	MSKCC	1A	F	0.583333	0	poor	NA	poor	poor	NA	NA	poor	NA	NA	NA	poor	poor	good	good	good	NA	good	good	good	good	NA	good	NA	NA	6
NCI_U133A_64L	MSKCC	1B	F	4.33333	1	NA	NA	good	good	good	NA	good	good	good	good	good	good	good	NA	good	good	NA	NA	good	good	NA	good	good	good	0
NCI_U133A_65L	MSKCC	1A	F	3	0	good	good	good	good	good	good	good	good	good	good	good	good	good	good	good	good	good	good	good	good	good	good	good	good	0
NCI_U133A_66L	MSKCC	2B	F	1.25	1	poor	poor	poor	poor	poor	poor	poor	poor	poor	poor	poor	poor	poor	poor	poor	poor	good	good	poor	poor	poor	poor	poor	poor	22
NCI_U133A_67L	MSKCC	2B	F	1.66667	1	good	good	good	good	good	good	good	good	good	good	good	good	good	good	good	good	good	good	good	good	NA	good	NA	good	0
NCI_U133A_68L	MSKCC	1B	M	3.41667	0	good	good	good	good	good	good	good	good	good	good	good	good	good	good	good	good	good	good	good	good	good	good	good	good	0
NCI_U133A_69L	MSKCC	3A	M	2.08333	1	poor	poor	NA	poor	NA	NA	NA	NA	NA	NA	NA	NA	good	NA	good	good	NA	poor	good	good	poor	poor	NA	NA	6
NCI_U133A_6L	MSKCC	2A	M	5.5	0	good	good	good	good	good	good	good	good	good	good	good	good	good	good	good	good	good	good	good	good	good	good	good	good	0
NCI_U133A_70L	MSKCC	2B	F	3.5	0	poor	poor	poor	poor	poor	poor	poor	poor	NA	NA	NA	NA	poor	poor	poor	poor	good	good	good	good	poor	poor	poor	poor	16
NCI_U133A_71L	MSKCC	3A	F	4.25	1	good	good	good	good	good	NA	good	good	good	good	good	good	good	good	good	good	good	good	good	good	good	good	good	good	0
NCI_U133A_72L	MSKCC	1B	F	4.16667	0	good	good	good	good	NA	NA	NA	good	good	good	good	good	good	good	good	good	good	good	good	good	good	good	good	good	0
NCI_U133A_73L	MSKCC	1B	F	4.75	1	poor	poor	poor	poor	NA	poor	NA	poor	NA	good	NA	NA	good	good	NA	poor	good	good	good	good	NA	NA	poor	poor	9
NCI_U133A_74L	MSKCC	1B	F	1.08333	1	NA	poor	poor	poor	poor	poor	NA	NA	NA	NA	good	NA	NA	poor	NA	poor	good	NA	good	NA	good	good	NA	NA	7
NCI_U133A_75L	MSKCC	1B	M	6.5	1	good	good	good	good	good	good	good	good	good	good	good	good	good	good	good	good	good	good	good	good	good	good	good	good	0
NCI_U133A_76L	MSKCC	1B	M	4	0	good	good	good	good	good	good	good	good	good	good	good	good	good	good	good	NA	good	good	good	good	good	good	good	good	0
NCI_U133A_77L	MSKCC	3A	F	2.75	1	good	good	good	good	good	good	good	good	good	good	good	good	good	good	good	good	good	good	good	good	good	good	good	good	0
NCI_U133A_78L	MSKCC	1B	F	3.08333	0	good	good	good	good	good	good	good	good	good	good	good	good	good	good	good	good	good	good	good	good	good	good	good	good	0
NCI_U133A_79L	MSKCC	2B	M	1.41667	1	good	good	good	good	NA	NA	NA	good	NA	good	NA	good	good	good	good	good	good	good	good	good	good	good	good	good	0
NCI_U133A_7L	MSKCC	1B	F	3.66667	0	good	good	good	good	good	good	good	good	good	good	good	good	good	good	good	good	good	good	good	good	good	good	good	good	0
NCI_U133A_80L	MSKCC	1A	F	2	1	poor	poor	poor	poor	poor	poor	poor	poor	poor	poor	poor	poor	poor	poor	poor	poor	poor	poor	poor	poor	poor	poor	poor	poor	24
NCI_U133A_81L	MSKCC	1A	F	3.66667	0	good	good	good	good	good	good	good	good	good	good	good	good	good	good	good	good	good	good	good	good	good	good	good	good	0
NCI_U133A_82L	MSKCC	1A	F	2.5	0	good	good	good	poor	good	good	good	good	good	good	good	good	good	good	good	good	good	good	good	good	good	good	good	good	1
NCI_U133A_83L	MSKCC	2B	F	4.16667	0	poor	poor	poor	poor	poor	poor	poor	poor	poor	poor	poor	poor	poor	poor	NA	poor	poor	poor	NA	poor	poor	poor	poor	poor	22
NCI_U133A_84L	MSKCC	1A	F	7.33333	0	poor	poor	poor	poor	good	good	good	good	good	good	good	good	good	good	good	good	good	good	good	good	good	good	good	good	4
NCI_U133A_85L	MSKCC	1B	F	3.5	0	good	good	good	good	good	good	good	good	good	good	good	good	good	good	good	good	good	good	good	good	good	good	good	good	0
NCI_U133A_86L	MSKCC	1A	F	3.83333	0	good	good	good	good	good	good	good	good	good	good	good	good	good	good	good	good	good	good	good	good	good	good	good	good	0
NCI_U133A_87L	MSKCC	1A	F	4.66667	0	good	good	good	good	good	good	good	good	good	good	good	good	good	good	good	good	good	good	good	good	good	good	good	good	0
NCI_U133A_88L	MSKCC	1A	F	3.33333	0	good	good	good	good	good	good	good	good	good	good	good	good	good	good	good	good	good	good	good	good	good	good	good	good	0
NCI_U133A_89L	MSKCC	3A	F	3.16667	0	poor	poor	poor	poor	NA	NA	poor	poor	poor	NA	poor	NA	NA	good	NA	NA	good	good	NA	good	poor	NA	poor	poor	11
NCI_U133A_8L	MSKCC	1A	F	5.83333	0	good	good	good	good	good	NA	good	good	NA	good	good	good	good	good	good	good	good	good	good	good	good	good	good	good	0
NCI_U133A_90L	MSKCC	2B	F	3.58333	0	good	good	NA	NA	good	good	good	good	good	good	NA	NA	good	good	good	good	good	good	good	good	good	good	good	NA	0
NCI_U133A_91L	MSKCC	1A	F	4.58333	0	good	good	good	good	good	good	good	good	NA	good	good	good	good	good	good	good	good	good	good	good	good	good	good	good	0
NCI_U133A_92L	MSKCC	3A	F	1.41667	1	poor	poor	poor	poor	good	good	good	good	good	good	good	good	good	good	good	good	good	good	good	good	NA	NA	NA	NA	4
NCI_U133A_93L	MSKCC	1B	F	3	0	poor	NA	poor	poor	NA	good	NA	NA	NA	good	NA	NA	good	good	good	good	good	good	good	good	good	good	good	good	3
NCI_U133A_94L_Rep	MSKCC	2A	F	0.833333	1	good	good	good	good	good	good	good	good	good	good	good	good	good	good	good	good	good	good	good	good	good	good	good	good	0
NCI_U133A_95L	MSKCC	1B	M	1.91667	1	poor	poor	poor	poor	poor	poor	poor	poor	poor	poor	poor	poor	poor	poor	poor	poor	poor	poor	poor	poor	poor	poor	poor	poor	24
NCI_U133A_96L	MSKCC	1B	M	5.16667	0	poor	poor	poor	poor	poor	poor	NA	NA	poor	poor	NA	poor	poor	poor	poor	poor	poor	poor	poor	poor	poor	poor	poor	poor	21
NCI_U133A_97L	MSKCC	1A	M	5.33333	0	good	good	good	good	good	good	good	good	good	good	NA	good	good	good	good	good	good	good	good	good	good	good	good	good	0
NCI_U133A_98L	MSKCC	2B	F	7.08333	0	good	good	good	good	good	good	good	good	good	good	good	good	good	good	good	good	good	good	good	good	good	good	good	good	0
NCI_U133A_99L	MSKCC	1B	F	3.91667	1	poor	poor	poor	poor	poor	poor	poor	poor	poor	poor	poor	poor	poor	poor	poor	poor	poor	poor	NA	poor	poor	poor	poor	poor	23
NCI_U133A_9L	MSKCC	3A	F	6.25	0	good	good	good	good	good	good	good	good	good	good	good	good	good	good	good	good	good	good	good	good	good	good	good	good	0
