# Supplementary material for: Exploiting the noise: improving biomarkers with ensembles of data analysis methodologies
Source: Genome Med. 2012 Nov 12;4(11):84. doi: 10.1186/gm385 (PMC3580418; doi:10.1186/gm385)
Supplement: Additional file 4 — Clinical information and good/poor classification for the three-gene classifier in each of the pre-processing methods in the Bild datasets. [file gm385-S4.XLS]

## Sheet: Supplementary Table S5
						RMA	RMA	RMA	RMA	GCRMA	GCRMA	GCRMA	GCRMA	MAS5	MAS5	MAS5	MAS5	MAS5	MAS5	MAS5	MAS5	MBEI	MBEI	MBEI	MBEI	MBEI	MBEI	MBEI	MBEI
						Default	Default	Alternative	Alternative	Default	Default	Alternative	Alternative	Default	Default	Alternative	Alternative	Default	Default	Alternative	Alternative	Default	Default	Alternative	Alternative	Default	Default	Alternative	Alternative
						Seperate	Merged	Seperate	Merged	Seperate	Merged	Seperate	Merged	Seperate	Merged	Seperate	Merged	Seperate	Merged	Seperate	Merged	Seperate	Merged	Seperate	Merged	Seperate	Merged	Seperate	Merged
						Log2	Log2	Log2	Log2	Log2	Log2	Log2	Log2	Log2	Log2	Log2	Log2	Normal	Normal	Normal	Normal	Log2	Log2	Log2	Log2	Normal	Normal	Normal	Normal
Patient ID	site	Stage	Sex	Survival time [years]	Survival status																									# times patient assigned to bad prognosis group
X0176_6489_h133._97.0949.cel	Potti	1A	M	4.81917	0	good	good	good	good	good	good	good	good	good	good	good	good	good	good	good	good	good	good	good	good	good	good	good	good	0
X0176_6491_h133._98.0292.cel	Potti	1A	M	5	0	good	good	good	good	good	good	good	good	good	good	good	good	good	good	good	good	good	good	good	good	good	good	good	good	0
X0176_6496_h133._98.0679.cel	Potti	1A	M	4.98583	0	good	good	good	good	good	good	good	good	good	good	good	good	good	good	good	good	good	good	good	good	good	good	good	good	0
X0176_6499_h133._99.0077.cel	Potti	2B	M	1.16417	0	poor	poor	poor	poor	poor	poor	poor	poor	poor	poor	poor	poor	poor	poor	poor	poor	poor	poor	poor	poor	poor	poor	poor	poor	24
X0176_6500_h133._99.0055.cel	Potti	3A	M	0.966667	1	poor	poor	poor	poor	poor	poor	poor	poor	poor	poor	poor	poor	poor	poor	poor	poor	poor	poor	poor	poor	poor	poor	poor	poor	24
X0176_6594_h133._98.985.cel	Potti	1A	F	2.9	0	poor	poor	poor	poor	good	good	good	good	good	good	good	poor	good	good	good	good	poor	poor	poor	poor	poor	poor	poor	good	12
X0176_6595_h133._98.821.cel	Potti	3A	F	2.9725	0	poor	poor	poor	poor	poor	poor	poor	poor	good	good	poor	poor	good	good	good	good	poor	poor	poor	poor	poor	good	poor	poor	17
X0176_6596_h133._98.853.cel	Potti	1A	F	0.430833	0	poor	poor	poor	poor	poor	poor	poor	poor	poor	poor	poor	poor	poor	poor	poor	poor	poor	poor	poor	poor	poor	poor	poor	poor	24
X0176_6597_h133._99.927.cel	Potti	1B	M	2.925	0	poor	poor	poor	poor	poor	poor	poor	poor	poor	poor	poor	poor	poor	poor	poor	poor	poor	poor	poor	poor	good	poor	poor	poor	23
X0176_6598_h133._10.00.cel	Potti	2A	M	1.20583	1	poor	poor	poor	poor	poor	poor	poor	poor	poor	poor	poor	poor	poor	poor	poor	poor	poor	poor	poor	poor	poor	poor	poor	poor	24
X0176_6599_h133._98.506.cel	Potti	2B	F	5	0	poor	poor	poor	poor	poor	poor	poor	poor	poor	poor	poor	poor	poor	poor	poor	poor	poor	poor	poor	poor	poor	poor	poor	poor	24
X0176_6600_h133._99.1033.cel	Potti	1A	F	3.61417	0	good	good	good	good	good	good	good	good	good	good	good	good	good	good	good	good	good	good	good	good	good	poor	good	good	1
X0176_6601_h133._98.320.cel	Potti	1B	M	1.41667	1	poor	poor	poor	poor	poor	poor	poor	poor	poor	poor	poor	poor	poor	poor	poor	poor	poor	poor	poor	poor	poor	poor	poor	poor	24
X0176_6602_h133._98.711.cel	Potti	1B	F	5	0	poor	poor	poor	poor	good	good	good	good	poor	poor	poor	poor	good	poor	good	poor	poor	good	good	good	poor	good	good	good	12
X0176_6603_h133._98.401.cel	Potti	2A	M	5	0	good	good	poor	poor	poor	poor	poor	poor	good	good	good	good	poor	good	poor	poor	poor	poor	poor	poor	poor	poor	poor	poor	17
X0176_6604_h133._96.3.cel	Potti	1B	M	2.81667	1	good	good	good	good	good	good	good	good	good	good	good	good	good	good	good	good	good	good	good	good	good	good	good	good	0
X0176_6606_h133._97.1026.cel	Potti	2B	M	1.09167	1	good	good	good	good	good	good	poor	poor	good	good	good	good	good	good	good	good	good	good	poor	good	good	good	poor	poor	5
X0176_6607_h133._98.933.cel	Potti	1B	M	2.34167	1	poor	poor	poor	poor	good	good	good	good	good	poor	good	good	good	good	good	good	poor	poor	poor	poor	poor	poor	poor	poor	13
X0176_6608_h133._96.475.cel	Potti	1B	M	5	0	poor	poor	poor	good	poor	good	good	good	poor	poor	poor	poor	poor	poor	good	good	poor	poor	good	good	poor	good	good	good	13
X0176_6610_h133._99.671.cel	Potti	1A	M	4.8775	0	good	good	good	good	good	good	good	good	good	good	good	good	good	good	good	good	good	good	good	good	good	good	poor	poor	2
X0176_6611_h133._98.683.cel	Potti	1A	F	2.7975	1	poor	poor	poor	poor	poor	poor	poor	poor	good	good	poor	poor	poor	poor	poor	poor	poor	poor	poor	poor	poor	poor	poor	poor	22
X0176_6612_h133._97.403.cel	Potti	1B	F	0.7225	1	poor	poor	poor	poor	poor	poor	poor	poor	good	good	poor	poor	good	good	good	good	poor	poor	poor	poor	poor	poor	poor	poor	18
X0176_6613_h133._97.587.cel	Potti	1B	M	3.2725	1	poor	poor	poor	poor	poor	poor	poor	poor	poor	poor	poor	poor	good	good	good	good	poor	poor	good	good	good	good	good	good	14
X0176_6614_h133._98.543.cel	Potti	1A	F	2.00833	0	good	good	good	good	good	good	good	good	good	good	good	good	good	good	good	good	good	good	good	good	good	good	good	good	0
X0176_6616_h133._99.692.cel	Potti	1A	M	2.65833	1	poor	poor	poor	poor	poor	poor	poor	poor	poor	poor	poor	poor	poor	poor	poor	poor	poor	poor	poor	poor	poor	poor	poor	poor	24
X0176_6617_h133._98.657.cel	Potti	1A	F	3.3	1	good	good	good	good	good	good	good	good	good	good	good	good	good	good	good	good	good	good	good	good	good	good	good	good	0
X0176_6618_h133._99.440.cel	Potti	1A	M	2.93333	0	poor	poor	poor	poor	poor	poor	poor	poor	poor	poor	poor	poor	good	good	good	good	poor	poor	poor	poor	good	poor	good	good	17
X0176_6619_h133._99.728.cel	Potti	1A	F	4.0525	0	poor	poor	poor	poor	poor	poor	good	poor	poor	poor	poor	poor	good	good	good	good	poor	poor	poor	poor	poor	poor	poor	poor	19
X0176_6620_h133._98.1146.cel	Potti	2B	M	3.56667	1	poor	poor	poor	poor	good	good	poor	poor	poor	poor	poor	poor	poor	poor	poor	poor	poor	poor	poor	poor	poor	poor	poor	poor	22
X0176_6621_h133._98.771.cel	Potti	1A	M	5	0	good	good	good	good	good	good	good	good	good	good	good	good	good	good	good	good	good	good	good	good	good	good	good	good	0
X0176_6622_h133._98.1216.cel	Potti	2A	M	1.41083	1	poor	poor	good	good	good	good	good	good	good	good	good	good	poor	poor	poor	poor	good	good	poor	poor	good	good	poor	poor	10
X0176_6623_h133._98.1014.cel	Potti	1B	M	1.69167	1	poor	poor	poor	poor	poor	poor	poor	poor	poor	poor	poor	poor	poor	poor	poor	poor	poor	poor	poor	poor	poor	poor	poor	poor	24
X0176_6624_h133._99.830.cel	Potti	2A	M	1.875	1	poor	poor	poor	poor	poor	poor	poor	poor	poor	poor	poor	poor	poor	poor	poor	poor	poor	poor	poor	poor	poor	poor	poor	poor	24
X0176_6625_h133._00.011.cel	Potti	4	F	0.441667	1	good	good	good	good	good	good	good	good	good	good	good	poor	good	good	good	poor	good	good	good	good	poor	poor	poor	poor	6
X0176_6626_h133._98.152.cel	Potti	2B	M	5	0	good	poor	poor	poor	poor	poor	poor	poor	good	good	good	poor	good	good	good	good	poor	poor	poor	poor	poor	poor	poor	poor	16
X0176_6627_h133._98.1293.cel	Potti	1A	M	4.95	0	good	good	good	good	good	good	good	good	good	good	good	good	good	good	good	good	good	good	good	good	good	good	good	good	0
X0176_6628_h133._98.1296.cel	Potti	1A	M	5	0	good	good	good	good	good	good	good	good	good	good	good	good	good	good	good	good	good	good	poor	poor	good	good	poor	poor	4
X0176_6629_h133._98.375.cel	Potti	2B	M	1.1775	1	poor	poor	poor	poor	poor	poor	poor	poor	poor	poor	poor	poor	poor	poor	poor	poor	poor	poor	poor	poor	poor	poor	poor	poor	24
X0176_6630_h133._98.967.cel	Potti	2B	F	1.7775	1	poor	poor	poor	poor	poor	poor	poor	poor	poor	poor	poor	poor	poor	poor	poor	poor	poor	poor	poor	poor	poor	poor	poor	poor	24
X0176_6631_h133._99.1017.cel	Potti	1B	F	4.525	0	good	good	good	good	good	good	good	good	good	good	good	good	good	good	good	good	good	good	good	good	good	good	good	good	0
X0176_6632_h133._00.315.cel	Potti	1A	M	3.76667	0	good	good	good	good	good	good	good	good	good	good	good	good	good	good	good	good	good	good	good	good	good	good	good	good	0
X0176_6633_h133._00.151.cel	Potti	1B	F	0.5275	1	poor	poor	poor	poor	poor	poor	poor	poor	poor	poor	poor	poor	poor	poor	poor	poor	poor	poor	poor	poor	poor	poor	poor	poor	24
X0176_6634_h133._99.1067.cel	Potti	2B	F	3.7725	1	good	good	good	poor	good	good	good	good	good	good	good	good	good	good	good	good	poor	good	poor	poor	poor	poor	poor	poor	8
X0176_6635_h133._99.301.cel	Potti	3A	M	0.794167	1	poor	poor	poor	poor	poor	poor	poor	poor	good	good	good	poor	good	good	good	poor	poor	poor	poor	poor	poor	poor	poor	poor	18
X0176_6636_h133._99.137.cel	Potti	3A	F	1.88083	1	poor	poor	poor	poor	poor	poor	poor	poor	poor	poor	good	poor	good	good	poor	poor	poor	poor	poor	poor	poor	poor	poor	poor	21
X0176_6639_h133._98.1063.cel	Potti	2B	M	1.5975	1	poor	poor	poor	poor	poor	poor	poor	poor	poor	poor	poor	poor	poor	poor	poor	poor	poor	poor	poor	poor	poor	poor	poor	poor	24
X0176_6640_h133._98.343.cel	Potti	1A	M	4.125	0	poor	poor	poor	poor	poor	poor	good	poor	good	poor	good	good	good	good	good	good	good	poor	good	poor	good	good	good	good	10
X0176_6641_h133._98.186.cel	Potti	1A	M	4.11917	1	good	good	good	good	good	good	good	good	good	good	good	good	good	good	good	good	good	good	good	good	good	good	good	good	0
X0176_6642_h133._98.691.cel	Potti	1A	M	0.408333	1	good	good	good	good	good	good	good	good	good	poor	good	good	good	good	good	good	good	good	good	good	good	good	good	good	1
X0176_6643_h133._98.723.cel	Potti	1A	F	1.03917	1	poor	poor	poor	poor	poor	poor	poor	poor	poor	poor	poor	poor	poor	poor	poor	poor	poor	poor	poor	poor	poor	poor	good	poor	23
X0176_6645_h133._98.197.cel	Potti	1B	M	5	0	good	poor	poor	poor	good	poor	poor	poor	poor	poor	poor	poor	poor	poor	good	poor	poor	poor	poor	poor	poor	good	good	good	18
X0176_6647_h133._98.828.cel	Potti	1A	M	3.65	0	poor	poor	poor	poor	poor	poor	poor	poor	poor	poor	poor	poor	poor	poor	poor	poor	poor	poor	poor	poor	poor	poor	poor	poor	24
X0176_6685_h133._97.1027.cel	Potti	3A	M	0.0891667	1	good	good	poor	poor	good	good	good	poor	poor	poor	poor	poor	poor	poor	poor	poor	poor	poor	poor	poor	poor	poor	good	poor	18
X0176_6686_h133._00.327.cel	Potti	1B	M	0.810833	1	good	good	good	good	good	good	good	good	good	good	good	good	good	good	good	good	good	good	good	good	good	good	good	good	0
X0176_6687_h133._98.438.cel	Potti	1B	M	4.61417	1	good	good	good	good	good	good	good	good	poor	poor	good	poor	good	good	good	good	good	good	good	good	good	good	good	good	3
X0176_6688_h133._98.1277.cel	Potti	1A	F	4.66083	0	poor	poor	poor	poor	poor	poor	poor	poor	poor	poor	poor	poor	poor	poor	good	poor	poor	poor	poor	poor	poor	poor	good	poor	22
X0176_6689_h133._00.703.cel	Potti	1A	F	3.5525	0	good	good	good	good	good	good	good	good	good	good	good	good	good	good	good	good	good	good	good	good	good	good	good	good	0
X0176_6691_h133._00.440.cel	Potti	1B	M	2.40583	1	good	good	good	good	good	good	good	good	poor	poor	poor	poor	poor	poor	poor	poor	poor	poor	poor	poor	poor	poor	poor	poor	16
X0176_6692_h133._98.956.cel	Potti	1A	F	4.95583	0	good	good	good	good	good	good	good	good	good	good	good	good	good	good	good	good	good	good	good	good	good	good	good	good	0
X0176_6693_h133._00.909.cel	Potti	1	F	0.930833	1	poor	poor	poor	poor	poor	poor	poor	poor	good	good	good	good	good	good	good	good	good	good	poor	poor	poor	good	good	good	11
X0176_6694_h133._97.666.cel	Potti	1B	F	4.2725	1	good	good	good	good	good	good	good	good	poor	poor	good	poor	good	poor	good	good	good	good	good	good	good	poor	good	good	5
X0176_6695_h133._97.608.cel	Potti	1B	F	5	0	poor	poor	poor	poor	poor	poor	poor	poor	poor	poor	poor	poor	poor	poor	poor	poor	poor	poor	poor	poor	poor	poor	poor	poor	24
X0176_6696_h133._97.829.cel	Potti	2B	M	1.0275	1	good	good	good	good	good	good	good	good	good	good	good	good	good	good	good	good	good	good	good	good	good	good	good	good	0
X0176_6697_h133._00.550.cel	Potti	1	M	2.78583	0	poor	good	good	good	good	good	good	good	poor	poor	poor	poor	poor	poor	poor	poor	good	good	good	good	good	good	good	good	9
X0176_6698_h133._99.706.cel	Potti	1B	F	4.93583	0	poor	poor	poor	poor	poor	poor	poor	poor	poor	poor	poor	poor	poor	poor	poor	poor	poor	poor	poor	poor	poor	poor	poor	poor	24
X0176_6699_h133._98.417.cel	Potti	1A	F	2.26667	1	good	good	good	good	good	good	good	good	good	good	good	good	good	good	good	good	good	good	good	good	good	good	good	good	0
X0176_6700_h133._96.264.cel	Potti	1B	M	5	0	good	good	good	good	good	good	poor	poor	good	good	good	good	poor	poor	poor	poor	poor	poor	poor	poor	poor	poor	poor	poor	14
X0176_6701_h133._97.792.cel	Potti	2A	M	5	0	poor	poor	poor	poor	poor	poor	poor	poor	poor	poor	poor	poor	poor	poor	poor	poor	poor	poor	poor	poor	poor	poor	poor	poor	24
X0176_6702_h133._96.353.cel	Potti	1B	F	2.36417	1	poor	poor	poor	poor	poor	poor	poor	poor	poor	poor	poor	poor	poor	poor	poor	poor	poor	poor	poor	poor	poor	poor	poor	poor	24
X0176_6784_h133._00.0145.cel	Potti	1A	F	4.26917	0	good	good	good	good	good	good	good	good	good	good	good	good	good	good	good	good	good	good	good	good	good	good	good	good	0
X0176_6785_h133._00.0253.cel	Potti	1B	F	1.0275	0	good	good	good	good	poor	poor	poor	poor	poor	poor	good	poor	poor	poor	good	good	poor	good	good	good	poor	poor	good	good	12
X0176_6786_h133._00.0334.cel	Potti	1A	F	3.125	0	poor	poor	good	good	good	good	good	good	poor	poor	good	good	poor	poor	poor	good	poor	good	good	good	good	good	poor	poor	10
X0176_6787_h133._00.0398.cel	Potti	1A	F	2.4275	1	poor	poor	poor	poor	poor	poor	poor	poor	poor	poor	poor	poor	poor	poor	poor	poor	poor	poor	poor	poor	poor	poor	poor	poor	24
X0176_6788_h133._00.0452.cel	Potti	1B	F	2.81667	1	good	good	good	good	poor	poor	good	good	poor	poor	poor	poor	poor	poor	poor	poor	good	good	poor	poor	good	good	good	poor	13
X0176_6789_h133._00.0479.cel	Potti	1	M	0.158333	1	poor	poor	poor	poor	poor	poor	poor	poor	poor	poor	poor	poor	poor	poor	poor	poor	poor	poor	poor	poor	poor	poor	poor	poor	24
X0176_6790_h133._00.0827.cel	Potti	1	M	1.10583	1	good	poor	good	poor	good	good	good	good	good	good	good	good	good	good	good	good	good	good	good	good	good	good	good	good	2
X0176_6791_h133._00.0941.cel	Potti	1	M	2.0275	1	poor	poor	poor	poor	good	good	good	good	poor	poor	poor	poor	poor	poor	poor	poor	good	good	good	good	good	good	good	good	12
X0176_6792_h133._00.1059.cel	Potti	1	M	1.96917	1	good	good	good	good	good	good	good	good	good	good	good	good	good	good	good	good	poor	good	good	good	poor	good	good	good	2
X0176_6793_h133._00.1072.cel	Potti	2	M	3.4725	0	good	good	good	good	good	good	good	good	poor	poor	poor	poor	poor	poor	poor	poor	poor	good	good	good	good	good	good	good	9
X0176_6794_h133._00.1082.cel	Potti	1	M	3.46917	0	good	good	good	good	good	good	good	good	poor	poor	poor	poor	good	good	good	good	good	good	poor	poor	good	good	poor	poor	8
X0176_6795_h133._01.0181.cel	Potti	1A	M	2.59417	0	good	good	good	good	good	good	good	good	good	good	good	good	good	good	good	good	good	good	good	good	good	good	good	good	0
X0176_6796_h133._01.0189.cel	Potti	2B	M	3.01417	0	poor	poor	poor	poor	poor	poor	poor	poor	good	poor	good	poor	good	good	good	good	poor	good	good	good	good	good	good	good	11
X0176_6797_h133._01.0236.cel	Potti	1B	F	0.219167	0	good	good	good	good	good	poor	good	good	poor	poor	poor	poor	poor	poor	poor	poor	good	good	good	good	poor	poor	poor	good	12
X0176_6798_h133._01.0331.cel	Potti	2B	F	2.01083	1	poor	poor	poor	poor	poor	poor	poor	poor	poor	poor	poor	poor	poor	poor	poor	poor	poor	poor	poor	poor	good	poor	poor	poor	23
X0176_6799_h133._01.0646.cel	Potti	1B	M	1.6525	1	poor	poor	poor	poor	good	good	good	good	good	good	good	good	good	good	good	good	poor	poor	good	poor	good	poor	good	good	8
X0176_6800_h133._01.0284.cel	Potti	1A	M	0.2275	0	good	good	good	good	good	good	good	good	poor	poor	poor	poor	poor	poor	poor	poor	good	good	poor	good	good	good	poor	good	10
X0176_6801_h133._01.0369.cel	Potti	1B	M	2.1275	0	good	good	good	good	good	good	good	good	good	good	good	good	good	good	good	good	good	good	good	good	good	good	good	good	0
X0176_6802_h133._01.0424.cel	Potti	1A	M	2.11917	0	good	poor	good	good	poor	poor	poor	poor	poor	poor	good	good	poor	poor	poor	poor	poor	poor	poor	poor	poor	poor	poor	poor	19
X0176_6803_h133._01.0534.cel	Potti	1B	M	2.59417	1	good	good	good	good	poor	poor	poor	poor	good	good	good	good	poor	poor	good	good	good	good	good	good	poor	poor	good	good	8
X0176_6864_h133._01.139.cel	Potti	1A	M	3.31917	0	good	good	good	poor	poor	poor	poor	poor	poor	poor	poor	poor	poor	poor	poor	poor	poor	poor	poor	poor	good	good	good	poor	18
X0176_6865_h133._97.0930.cel	Potti	1B	F	3.3	1	poor	poor	poor	poor	good	good	poor	poor	poor	poor	poor	poor	poor	poor	poor	poor	poor	poor	poor	poor	good	good	poor	poor	20
X0266_7614_h133._00037.N2.cel	Bild	4	M	5	0	good	poor	good	poor	good	good	good	good	poor	poor	poor	poor	poor	good	poor	good	poor	poor	poor	poor	poor	poor	poor	poor	16
X0266_7615_h133._00502.N2.cel	Bild	3B	M	5	0	poor	poor	poor	good	poor	poor	poor	poor	good	good	good	good	good	good	good	good	poor	poor	poor	poor	poor	poor	poor	poor	15
X0266_7616_h133._00693.N2.cel	Bild	3B	F	0.541667	1	poor	good	poor	good	good	good	good	good	good	good	good	good	good	good	good	good	poor	good	poor	good	poor	poor	poor	poor	8
X0266_7617_h133._001074.N2.cel	Bild	3B	M	3.25	1	good	good	good	good	good	good	good	good	good	good	good	good	good	good	good	good	good	poor	good	poor	good	poor	good	poor	4
X0266_7618_h133._01399.N2.cel	Bild	3A	F	0.583333	1	good	good	good	good	good	good	good	good	poor	good	poor	good	good	good	good	good	good	poor	good	poor	good	poor	good	good	5
X0266_7619_h133._01758.N2.cel	Bild	3B	F	0.875	1	good	good	good	good	good	good	good	good	good	good	good	good	good	good	good	good	good	good	poor	good	poor	poor	poor	poor	5
X0266_7620_h133._01994.N2.cel	Bild	4	F	4	0	good	good	good	good	good	good	good	good	good	good	good	good	good	good	good	good	good	poor	good	poor	good	good	good	good	2
X0266_7621_h133._02765.N2.cel	Bild	4	M	2.58333	0	poor	poor	poor	poor	poor	poor	poor	poor	poor	poor	poor	poor	poor	poor	poor	poor	poor	poor	poor	poor	poor	poor	poor	poor	24
X0266_7622_h133._04566.N2.cel	Bild	3B	F	0.5	0	good	good	good	good	good	good	good	good	good	good	good	good	good	good	good	good	good	good	good	good	good	good	good	good	0
X0266_7623_h133._05042.N2.cel	Bild	3B	F	0.25	1	poor	good	poor	poor	poor	poor	poor	poor	good	good	good	good	poor	poor	poor	poor	good	poor	good	poor	good	poor	good	good	14
X0266_7624_h133._05090.N2.cel	Bild	3B	F	0.166667	1	good	good	good	good	good	good	good	good	good	good	good	good	good	good	good	good	good	good	good	good	good	good	good	good	0
X0266_7625_h133._931334.N2.cel	Bild	3B	F	2.04167	1	poor	poor	poor	poor	poor	poor	poor	poor	poor	poor	poor	poor	poor	good	poor	good	poor	poor	poor	poor	poor	poor	poor	poor	22
X0266_7627_h133._97646.N2.cel	Bild	3B	F	2.83333	1	good	good	good	good	good	good	good	good	good	good	good	good	good	good	good	poor	good	good	good	good	good	good	good	poor	2
X0266_7628_h133._98039.N2.cel	Bild	3B	F	0.916667	1	poor	good	poor	poor	poor	poor	good	good	poor	poor	poor	poor	poor	poor	poor	poor	good	poor	good	poor	good	good	good	good	15
X0266_7629_h133._98180.N2.cel	Bild	3B	F	5	0	good	good	good	good	good	good	good	good	good	good	good	good	good	good	good	good	good	good	good	good	good	good	good	good	0
X0266_7630_h133._98610.N2.cel	Bild	3B	M	0.5	1	poor	poor	poor	poor	poor	poor	poor	poor	poor	poor	poor	poor	poor	poor	poor	poor	poor	poor	poor	poor	poor	poor	poor	poor	24
X0266_7631_h133._99625.N2.cel	Bild	3B	M	1.75	1	poor	poor	poor	poor	poor	poor	poor	poor	poor	poor	poor	poor	poor	poor	poor	poor	poor	poor	poor	poor	poor	poor	poor	poor	24
X0266_7632_h133._96470.N2.cel	Bild	4	F	0.75	1	good	poor	good	poor	good	good	good	good	good	good	good	good	good	good	good	good	poor	poor	good	poor	good	poor	good	good	6
X0266_7633_h133._03221.N2.cel	Bild	3B	F	2.25	0	poor	poor	poor	good	poor	poor	poor	good	poor	poor	poor	good	poor	good	poor	good	poor	poor	poor	poor	good	good	good	good	15
X0266_7635_h133._98645.N2.cel	Bild	3B	M	0.875	1	good	poor	good	good	good	good	good	good	poor	good	poor	good	good	good	good	good	poor	poor	poor	poor	good	poor	good	good	8
